# Supplementary material for: Interaction between Retinoid Acid Receptor-Related Orphan Receptor Alpha (RORA) and Neuropeptide S Receptor 1 (NPSR1) in Asthma
Source: PLoS One. 2013 Apr 2;8(4):e60111. doi: 10.1371/journal.pone.0060111 (PMC3615072; doi:10.1371/journal.pone.0060111)
Supplement: Table S2 — Primer sequences for the genotyping of RORA SNPs. (XLSX) [file pone.0060111.s002.xlsx]

## Sheet: BAMSE8_FM5_Design_110413_LR
	Supplementary Table S2. Primer sequences for the genotyping of RORA SNPs
	Pool	TERM	SNP_ID	2nd-PCRP	1st-PCRP	AMP_LEN	UP_CONF	MP_CONF	Tm(NN)	PcGC	UEP_DIR	UEP_MASS	UEP_SEQ	EXT1_CALL	EXT1_MASS	EXT1_SEQ	EXT2_CALL	EXT2_MASS	EXT2_SEQ
	W1	iPLEX	rs341382	ACGTTGGATGGCATATACACAGTCAGCACC	ACGTTGGATGCCATGCTTTGTGTGAAGGG	118	98.4	72.0	46.9	60.0	F	4777.1	aCCATCCTTCACGTGC	C	5024.3	aCCATCCTTCACGTGCC	T	5104.2	aCCATCCTTCACGTGCT
	W1	iPLEX	rs17237367	ACGTTGGATGCTCTGACTTAGGAGCAAACC	ACGTTGGATGCCTTCCTCAATACCTAGTGG	119	100.0	72.0	45.2	47.1	F	5065.3	CATCCTGCACATTTACC	A	5336.5	CATCCTGCACATTTACCA	G	5352.5	CATCCTGCACATTTACCG
	W1	iPLEX	rs341459	ACGTTGGATGGAGAGGCAGAAGAAGCTTCG	ACGTTGGATGACTCAGCCCGGAAATTTCAG	114	98.4	72.0	48.6	50.0	F	5594.6	GGGATGTGACATTTGAGC	C	5841.8	GGGATGTGACATTTGAGCC	T	5921.7	GGGATGTGACATTTGAGCT
	W1	iPLEX	rs341392	ACGTTGGATGACAGCTAGCTGTCTTTGCGA	ACGTTGGATGGCATTTACGGATACAGCACC	119	98.7	72.0	47.5	36.8	R	5888.8	TTTTTGTTGGTCGAGAGAA	C	6176.1	TTTTTGTTGGTCGAGAGAAG	A	6215.9	TTTTTGTTGGTCGAGAGAAT
	W1	iPLEX	rs4775292	ACGTTGGATGCTGTAGGTTGCCTGCCTTAG	ACGTTGGATGATGGAATTCGACTCTTCCC	94	93.9	72.0	51.0	45.0	F	6042.9	TTGCCTGCCTTAGTTAAACC	C	6290.1	TTGCCTGCCTTAGTTAAACCC	T	6370.0	TTGCCTGCCTTAGTTAAACCT
	W1	iPLEX	rs17270362	ACGTTGGATGGGCAAATTGCCACCACAACT	ACGTTGGATGCCCACTCAGATAGTCTCTAC	114	98.6	72.0	50.8	45.0	R	6083.0	AGGTGAGCCTCCCTTTTATA	G	6330.2	AGGTGAGCCTCCCTTTTATAC	A	6410.1	AGGTGAGCCTCCCTTTTATAT
	W1	iPLEX	rs9302215	ACGTTGGATGGAAGTAGTGAGTGCATTGCC	ACGTTGGATGTCATGACACCCTCGCTTATC	113	99.8	72.0	54.6	47.6	R	6470.2	GCGGCAAAGTCTTGTTAAGCA	T	6741.4	GCGGCAAAGTCTTGTTAAGCAA	C	6757.4	GCGGCAAAGTCTTGTTAAGCAG
	W1	iPLEX	rs12438866	ACGTTGGATGCTGAATCTTCTGTGGTTCCC	ACGTTGGATGCCTTGCCAGATTACCTAGCC	118	97.3	72.0	59.4	59.1	F	6573.3	GCCCCTTCCCCTTCATCTTGGA	C	6820.4	GCCCCTTCCCCTTCATCTTGGAC	T	6900.4	GCCCCTTCCCCTTCATCTTGGAT
	W1	iPLEX	rs11071561	ACGTTGGATGACTCCAGGCAGACTTGCATT	ACGTTGGATGCCTAATATCTCCTAGGAAGC	122	93.6	72.0	49.7	39.1	R	7075.6	GGCTTTCTGTGAGGTATTTAATC	T	7346.8	GGCTTTCTGTGAGGTATTTAATCA	A	7402.7	GGCTTTCTGTGAGGTATTTAATCT
	W1	iPLEX	rs17191582	ACGTTGGATGTGTTGCCACTGACCCTTGAG	ACGTTGGATGAGGACAGATCATCCAGAGAG	120	98.6	72.0	55.7	45.8	F	7278.7	GCCACTGACCCTTGAGTTTAACTT	C	7525.9	GCCACTGACCCTTGAGTTTAACTTC	G	7565.9	GCCACTGACCCTTGAGTTTAACTTG
	W1	iPLEX	rs17204367	ACGTTGGATGGTTTACATAGAAATGGATGA	ACGTTGGATGTATGTCTCCTTATGTGTGTG	115	73.8	72.0	48.7	29.2	F	7441.9	AAATGGATGAAAAAAGTAGTCCTA	A	7713.1	AAATGGATGAAAAAAGTAGTCCTAA	G	7729.1	AAATGGATGAAAAAAGTAGTCCTAG
	W1	iPLEX	rs11635314	ACGTTGGATGTGGTTGGGCTATGAGTTTTC	ACGTTGGATGAATAACTCTGACTTCCCGCC	120	98.6	72.0	55.1	44.0	F	7779.1	AGTTGGTACAGGAACCTAAGGTAGA	C	8026.3	AGTTGGTACAGGAACCTAAGGTAGAC	T	8106.2	AGTTGGTACAGGAACCTAAGGTAGAT
	W1	iPLEX	rs10152719	ACGTTGGATGAGGTACAGACAGTCCAACCG	ACGTTGGATGAGAACTGGATCTGGATGGAC	119	98.6	72.0	47.2	35.0	F	7970.2	ggtcccTGATTTAACCTCAGTGGAAA	C	8217.4	ggtcccTGATTTAACCTCAGTGGAAAC	T	8297.3	ggtcccTGATTTAACCTCAGTGGAAAT
	W2	iPLEX	rs12437690	ACGTTGGATGCCTGCTCTCAAAGTGGCTTG	ACGTTGGATGGATGCTGCAAATGCCATTCT	117	95.9	76.9	48.0	60.0	R	4562.0	CCCCTGGCAAGATGA	G	4809.2	CCCCTGGCAAGATGAC	A	4889.1	CCCCTGGCAAGATGAT
	W2	iPLEX	rs4775289	ACGTTGGATGTAAGTCTGTTTGTGTGGCCC	ACGTTGGATGGAGAGTGTTGAGGCTGATAC	115	99.9	76.9	49.5	50.0	F	5496.6	ATTTATGGGTCTGCCTCG	C	5743.8	ATTTATGGGTCTGCCTCGC	A	5767.8	ATTTATGGGTCTGCCTCGA
	W2	iPLEX	rs7169281	ACGTTGGATGGAGGCCAAAGGGTTTAGGTA	ACGTTGGATGTAGTATGAGGCTCAGGAGTC	120	97.5	76.9	47.4	60.0	F	5595.6	tcgGTGGTCAGCTGAGGA	C	5842.8	tcgGTGGTCAGCTGAGGAC	T	5922.7	tcgGTGGTCAGCTGAGGAT
	W2	iPLEX	rs7173227	ACGTTGGATGGTGCCTTACTGACTAGAAG	ACGTTGGATGGTGAGGTATGAATTACTCCC	121	93.9	76.9	46.8	42.1	R	5682.7	TCGCTACCTAAACATTCTC	T	5953.9	TCGCTACCTAAACATTCTCA	C	5969.9	TCGCTACCTAAACATTCTCG
	W2	iPLEX	rs8024629	ACGTTGGATGAAATCCTTTGGCATTCGTTC	ACGTTGGATGACATCCCCACTTTAACTCGG	119	94.4	76.9	46.8	35.0	R	6073.0	GCATTCGTTCTTTTGATACA	C	6360.2	GCATTCGTTCTTTTGATACAG	A	6400.1	GCATTCGTTCTTTTGATACAT
	W2	iPLEX	rs11071559	ACGTTGGATGAATACGCTCCTCGACTATGG	ACGTTGGATGAGGTGCTCACCTCTAGTAAC	120	100.0	76.9	49.6	36.4	R	6666.3	ATGGGTATTTTACTCATTCCCT	T	6937.6	ATGGGTATTTTACTCATTCCCTA	C	6953.6	ATGGGTATTTTACTCATTCCCTG
	W2	iPLEX	rs922782	ACGTTGGATGTCTTTGCTCTCTTGCATCCT	ACGTTGGATGGAGTCTATACACTAGAAGCTC	117	91.9	76.9	46.3	31.8	F	6753.5	GAACCCAGAAAAATAAATTGAC	G	7040.7	GAACCCAGAAAAATAAATTGACG	T	7080.5	GAACCCAGAAAAATAAATTGACT
	W2	iPLEX	rs8043356	ACGTTGGATGCATTTGCTAAGCCTTAAGGG	ACGTTGGATGTGTGTGGCACGGTCAACACT	115	93.3	76.9	45.6	35.0	R	6902.5	cacTTAACATCTTTACCTCAAGC	T	7173.7	cacTTAACATCTTTACCTCAAGCA	C	7189.7	cacTTAACATCTTTACCTCAAGCG
	W2	iPLEX	rs10162630	ACGTTGGATGTGTTGTTTCTGCTGTAGGTC	ACGTTGGATGCAATATCTAGACAAACCACAG	111	88.6	76.9	45.8	20.8	R	7261.7	TTTTTTGATGTTCTCTTTATCTTT	G	7508.9	TTTTTTGATGTTCTCTTTATCTTTC	A	7588.8	TTTTTTGATGTTCTCTTTATCTTTT
	W2	iPLEX	rs2899662	ACGTTGGATGTCCCCAGTTAGATACAGACC	ACGTTGGATGTCCCTCCTTTACATCAACGG	115	99.9	76.9	58.9	46.2	R	7881.1	TGCCCATACTGTTTACTGACCAGCAT	T	8152.3	TGCCCATACTGTTTACTGACCAGCATA	C	8168.3	TGCCCATACTGTTTACTGACCAGCATG
	W3	iPLEX	rs17204426	ACGTTGGATGCAGGAAGTACTACTCCATGC	ACGTTGGATGCAATTTCACTTCCCCCAAGG	114	99.9	73.6	45.2	53.3	F	4630.0	TGGGTGGAGTTTTCC	G	4917.2	TGGGTGGAGTTTTCCG	T	4957.1	TGGGTGGAGTTTTCCT
	W3	iPLEX	rs7171681	ACGTTGGATGTCAAAGACAAGACTGTTGCT	ACGTTGGATGCTCACTCTCTGGTTTTCTAC	119	91.8	73.6	48.2	56.3	R	4830.1	GTTGCTTGCTCTGCTC	T	5101.3	GTTGCTTGCTCTGCTCA	C	5117.3	GTTGCTTGCTCTGCTCG
	W3	iPLEX	rs4775301	ACGTTGGATGGGATGGAAGTAGGTCCATTG	ACGTTGGATGAAGCAAACACCAACTGAAGG	119	96.2	73.6	45.7	47.1	R	5056.3	ATCTGAATTCTTCCCCC	T	5327.5	ATCTGAATTCTTCCCCCA	C	5343.5	ATCTGAATTCTTCCCCCG
	W3	iPLEX	rs6494229	ACGTTGGATGTCCTTTCTTGCAGCTTAGTG	ACGTTGGATGTTCTAGGGCCCCACCTGAAA	116	94.6	73.6	47.4	41.2	F	5218.4	TGCAACTTGGTGACAAA	A	5489.6	TGCAACTTGGTGACAAAA	G	5505.6	TGCAACTTGGTGACAAAG
	W3	iPLEX	rs746241	ACGTTGGATGCCTCCATATTGAGGCTAAAG	ACGTTGGATGAGAGCTTGTCAGATTGCCAC	120	98.6	73.6	48.8	47.4	F	5827.8	GGGGACAAATCCTTCATTG	C	6075.0	GGGGACAAATCCTTCATTGC	T	6154.9	GGGGACAAATCCTTCATTGT
	W3	iPLEX	rs17191596	ACGTTGGATGCAAACTAGTGTTTTCTGCCT	ACGTTGGATGGAAGTGGAAGATGAGTGAGC	106	92.5	73.6	45.2	44.4	R	5836.8	cGTCTATAGCAGAGTGACA	T	6108.0	cGTCTATAGCAGAGTGACAA	C	6124.0	cGTCTATAGCAGAGTGACAG
	W3	iPLEX	rs6494221	ACGTTGGATGGATAAGGTCAAGGGCTACAG	ACGTTGGATGGTTTGGAGTATGTGCAGTTG	117	98.5	73.6	51.3	50.0	R	5996.9	ctTGCCACACAGATCCATCT	C	6284.1	ctTGCCACACAGATCCATCTG	A	6324.0	ctTGCCACACAGATCCATCTT
	W3	iPLEX	rs8042149	ACGTTGGATGAGGTAAAGCCTCGGACTTCA	ACGTTGGATGAGAGGAAAAGTGTCATTCCC	117	97.3	73.6	50.5	36.4	R	6573.3	CCCAACATTTTTTCCTCAACAA	G	6820.5	CCCAACATTTTTTCCTCAACAAC	T	6844.5	CCCAACATTTTTTCCTCAACAAA
	W3	iPLEX	rs12909890	ACGTTGGATGGTATGACTGACCCAGTGGAG	ACGTTGGATGAACTGGTTCCATGGTGCTTC	120	98.6	73.6	47.5	31.8	R	6779.4	AGTCTTTGATGAAATTTCATGG	G	7026.6	AGTCTTTGATGAAATTTCATGGC	A	7106.5	AGTCTTTGATGAAATTTCATGGT
	W3	iPLEX	rs7164773	ACGTTGGATGGATGTCCCATAAGCATATTC	ACGTTGGATGAAACAACGGTCTCTTTTCC	122	85.5	73.6	46.8	31.8	R	6948.5	cTGTTTATTAAATTAAGCCCTCC	T	7219.7	cTGTTTATTAAATTAAGCCCTCCA	C	7235.8	cTGTTTATTAAATTAAGCCCTCCG
	W3	iPLEX	rs17204454	ACGTTGGATGCAAACTGAGATAGGCACAGC	ACGTTGGATGCCCCATACCTTGTCTTTACC	119	100.0	73.6	46.2	44.4	F	7072.6	gggatCGTAGATCCTGCACTAAA	C	7319.8	gggatCGTAGATCCTGCACTAAAC	A	7343.8	gggatCGTAGATCCTGCACTAAAA
	W3	iPLEX	rs12899193	ACGTTGGATGTACCACATAGAGTATCCAAG	ACGTTGGATGATACTGACTTTACCTCTGGC	120	93.0	73.6	45.9	23.1	R	7963.2	CAAGATAAAAATTCATGAATAAATCC	T	8234.5	CAAGATAAAAATTCATGAATAAATCCA	C	8250.5	CAAGATAAAAATTCATGAATAAATCCG
