# Supplementary material for: Interaction between Retinoid Acid Receptor-Related Orphan Receptor Alpha (RORA) and Neuropeptide S Receptor 1 (NPSR1) in Asthma
Source: PLoS One. 2013 Apr 2;8(4):e60111. doi: 10.1371/journal.pone.0060111 (PMC3615072; doi:10.1371/journal.pone.0060111)
Supplement: Table S3 — Descriptive information and HWE on the 35 RORA SNPs analyzed in this study. (XLSX) [file pone.0060111.s003.xlsx]

## Sheet: Asthma 4Y
Supplementary Table S3. Descriptive information and results of HWE tests for the 35 RORA SNPs analyzed in this study
Marker	Chr	Position	SNP	HWE P	HWE P (Cases)	HWE P (Controls)	Fisher's HWE P	Fisher's HWE P (Cases)	Fisher's HWE P (Controls)	Genotype DD Count	DD (Cases)	DD (Controls)	Genotype Dd Count	Dd (Cases)	Dd (Controls)	Genotype dd Count	dd (Cases)	dd (Controls)
rs17191582	15	61015174	C/G	0.836146	0.0202685	0.263258	0.85463	0.0211708	0.279014	42	1	41	478	68	410	1412	149	1263
rs6494221	15	61016107	A/C	0.109582	0.0318343	0.370607	0.129028	0.0456589	0.394408	63	5	58	632	86	546	1244	130	1114
rs8043356	15	61016169	C/T	0.597887	0.905832	0.609088	0.606614	0.793295	0.587665	51	5	46	505	55	450	1366	161	1205
rs12899193	15	61016296	T/C	0.221051	0.0584599	0.531239	0.24116	0.0689391	0.552171	206	18	188	888	110	778	844	92	752
rs12909890	15	61017977	A/G	0.235322	0.00459383	0.815779	0.255768	0.00645733	0.833284	236	22	214	916	124	792	790	75	715
rs8024629	15	61020254	C/A	0.725701	0.0259463	0.597001	0.793779	0.0290762	0.569134	44	3	41	508	79	429	1378	140	1238
rs11635314	15	61028486	C/T	0.299451	0.346893	0.443233	0.303004	0.351928	0.44419	36	5	31	417	45	372	1478	168	1310
rs4775289	15	61028876	C/A	0.492267	0.100362	0.890829	0.50826	0.129107	0.919832	307	33	274	944	120	824	680	69	611
rs17237367	15	61031969	G/A	0.201231	0.433788	0.271966	0.216672	0.559949	0.307849	64	9	55	622	80	542	1246	129	1117
rs17191596	15	61035751	T/C	0.203467	0.00529189	0.843035	0.251307	0.00201897	0.909634	24	0	24	436	70	366	1485	152	1333
rs4775292	15	61039073	C/T	0.419908	0.59974	0.503532	0.456704	0.66006	0.527363	237	26	211	902	104	798	792	89	703
rs17204367	15	61040486	A/G	0.00745698	0.0289695	0.0381585	0.00789762	0.033145	0.0440918	302	27	275	968	117	851	601	67	534
rs17270362	15	61050486	G/A	0.0945865	0.160564	0.206349	0.102907	0.19859	0.251878	44	5	39	560	75	485	1331	139	1192
rs12437690	15	61055432	G/A	0.553775	0.427121	0.647663	0.569569	0.499808	0.684508	304	46	258	938	116	822	684	59	625
rs17204426	15	61060230	G/T	0.633785	0.641106	0.491125	0.649858	0.686386	0.49964	450	59	391	981	107	874	512	55	457
rs9302215	15	61060367	C/T	0.587083	0.571067	0.67266	0.613509	0.669515	0.704955	221	31	190	881	108	773	831	80	751
rs7164773	15	61067948	T/C	0.135393	0.102431	0.256757	0.145654	0.131713	0.266411	440	62	378	1001	120	881	497	37	460
rs12438866	15	61068520	T/C	0.44599	0.470497	0.611051	0.440129	0.487724	0.606567	288	41	247	893	101	792	745	76	669
rs17204454	15	61068811	A/C	0.653482	0.774196	0.530038	0.681306	0.783441	0.561208	414	40	374	975	106	869	551	76	475
rs11071559	15	61069988	C/T	0.236807	0.379985	0.332491	0.254628	0.542821	0.368785	31	2	29	474	51	423	1425	168	1257
rs922782	15	61070183	T/G	0.799214	0.209371	0.470597	0.819018	0.228661	0.465846	416	45	371	955	120	835	561	57	504
rs7173227	15	61071274	C/T	0.945458	0.981132	0.917947	1	1	1	54	8	46	540	68	472	1335	146	1189
rs2899662	15	61076219	C/T	0.867263	0.479282	0.667981	0.878607	0.545893	0.665601	221	22	199	860	103	757	851	97	754
rs746241	15	61078031	C/T	0.55291	0.290931	0.827708	0.567735	0.338613	0.806537	27	5	22	380	44	336	1523	171	1352
rs341459	15	61080335	T/C	0.631452	0.171646	0.29459	0.672098	0.17655	0.309193	185	30	155	839	89	750	904	99	805
rs10162630	15	61084728	A/G	0.802027	0.20161	0.467371	0.819795	0.225606	0.49756	478	59	419	968	101	867	479	61	418
rs7171681	15	61111328	T/C	0.314523	0.596476	0.214272	0.327505	0.739786	0.226507	180	16	164	792	93	699	971	113	858
rs7169281	15	61114104	T/C	0.0218584	0.346756	0.0344099	0.0227031	0.420344	0.0370572	417	53	364	1014	118	896	500	51	449
rs10152719	15	61114657	C/T	0.306871	0.605333	0.20786	0.357645	0.598033	0.230044	57	6	51	586	54	532	1281	157	1124
rs341382	15	61117831	T/C	0.756388	0.399745	0.531419	0.762037	0.470062	0.521127	124	11	113	720	86	634	1085	122	963
rs341392	15	61124235	A/C	0.363259	0.45464	0.214054	0.406414	0.42771	0.237977	122	12	110	756	70	686	1050	136	914
rs6494229	15	61124379	G/A	0.00809327	0.356083	0.0123766	0.00928639	0.413691	0.0135162	389	39	350	1024	116	908	529	67	462
rs8042149	15	61124953	G/T	0.00529933	0.685173	0.00449179	0.00563732	0.786448	0.00515746	426	44	382	1033	113	920	486	65	421
rs4775301	15	61126859	C/T	0.000705425	0.162024	0.00178775	0.000768723	0.178124	0.00199892	425	41	384	1043	120	923	470	60	410
rs11071561	15	61131683	A/T	0.0699429	0.460722	0.0895861	0.0789596	0.571597	0.0961065	360	33	327	987	109	878	572	73	499

## Sheet: Asthma 8Y
Supplementary file S7. Descriptive information and results of HWE tests for the 35 RORA SNPs analyzed in this study
Marker	Chr	Position	SNP	HWE P	HWE P (Cases)	HWE P (Controls)	Fisher's HWE P	Fisher's HWE P (Cases)	Fisher's HWE P (Controls)	Genotype DD Count	DD (Cases)	DD (Controls)	Genotype Dd Count	Dd (Cases)	Dd (Controls)	Genotype dd Count	dd (Cases)	dd (Controls)
rs17191582	15	61015174	C/G	0.8392	0.0124397	0.198443	0.854662	0.00927158	0.196096	42	1	41	478	83	395	1411	200	1211
rs6494221	15	61016107	A/C	0.114395	0.230896	0.227977	0.128847	0.283017	0.268661	63	9	54	631	101	530	1244	177	1067
rs8043356	15	61016169	C/T	0.58171	0.851874	0.605644	0.60608	0.818947	0.579358	51	7	44	504	73	431	1366	207	1159
rs12899193	15	61016296	T/C	0.229562	0.138611	0.491652	0.241245	0.181879	0.508357	206	26	180	887	138	749	844	122	722
rs12909890	15	61017977	A/G	0.246615	0.0353507	0.706515	0.255532	0.0447666	0.74655	235	33	202	914	152	762	792	102	690
rs8024629	15	61020254	C/A	0.702923	0.0419067	0.606627	0.793873	0.0440996	0.629519	44	4	40	509	94	415	1376	190	1186
rs11635314	15	61028486	C/T	0.301079	0.536747	0.390048	0.303169	0.596934	0.371628	36	6	30	417	62	355	1477	216	1261
rs4775289	15	61028876	C/A	0.482574	0.0291147	0.876175	0.508041	0.0389893	0.877618	307	41	266	944	158	786	679	89	590
rs17237367	15	61031969	G/A	0.218902	0.245859	0.396208	0.243622	0.296237	0.423678	64	10	54	620	103	517	1247	171	1076
rs17191596	15	61035751	T/C	0.202407	0.0220557	0.727014	0.251364	0.0247267	0.818292	24	1	23	436	79	357	1484	208	1276
rs4775292	15	61039073	C/T	0.412669	0.861609	0.323021	0.427584	0.900045	0.331404	237	42	195	902	133	769	791	110	681
rs17204367	15	61040486	A/G	0.00892331	0.138849	0.022883	0.0103479	0.159057	0.0244919	303	34	269	966	140	826	600	98	502
rs17270362	15	61050486	G/A	0.104063	0.185899	0.230195	0.120019	0.23217	0.245649	44	6	38	558	91	467	1332	188	1144
rs12437690	15	61055432	G/A	0.556179	0.577663	0.615395	0.569349	0.63456	0.64076	303	57	246	937	147	790	685	83	602
rs17204426	15	61060230	G/T	0.583909	0.600224	0.416232	0.617217	0.636631	0.431193	448	71	377	982	139	843	512	77	435
rs9302215	15	61060367	C/T	0.557042	0.649181	0.631221	0.5783	0.70511	0.658963	220	38	182	881	137	744	831	110	721
rs7164773	15	61067948	T/C	0.141335	0.0540778	0.341159	0.145825	0.0719359	0.348957	440	79	361	1000	157	843	497	49	448
rs12438866	15	61068520	T/C	0.423958	0.451658	0.589944	0.43917	0.458507	0.599471	287	48	239	891	130	761	747	106	641
rs17204454	15	61068811	A/C	0.609244	0.541758	0.410667	0.648067	0.551297	0.42934	414	59	355	976	137	839	549	92	457
rs11071559	15	61069988	C/T	0.245286	0.274063	0.379999	0.293766	0.394162	0.420097	31	2	29	473	63	410	1425	222	1203
rs922782	15	61070183	T/G	0.819657	0.221889	0.450407	0.819059	0.239733	0.456422	415	60	355	955	154	801	561	74	487
rs7173227	15	61071274	C/T	0.963548	0.714689	0.921509	1	0.846352	0.928437	54	9	45	539	89	450	1335	190	1145
rs2899662	15	61076219	C/T	0.957145	0.254146	0.589276	0.959408	0.297785	0.580575	220	30	190	862	139	723	849	119	730
rs746241	15	61078031	C/T	0.537054	0.640295	0.645035	0.494762	0.579504	0.616739	27	5	22	379	59	320	1523	222	1301
rs341459	15	61080335	T/C	0.596085	0.30143	0.294839	0.633663	0.2906	0.326097	184	36	148	839	119	720	904	129	775
rs10162630	15	61084728	A/G	0.801899	0.419004	0.535997	0.819703	0.409624	0.553262	477	70	407	967	136	831	479	80	399
rs7171681	15	61111328	T/C	0.335404	0.848157	0.260779	0.328397	1	0.262969	180	25	155	793	122	671	969	141	828
rs7169281	15	61114104	T/C	0.0202021	0.33875	0.03402	0.0225341	0.408735	0.0377155	415	64	351	1014	152	862	501	72	429
rs10152719	15	61114657	C/T	0.282286	0.889498	0.262694	0.320214	1	0.289772	57	7	50	588	77	511	1279	199	1080
rs341382	15	61117831	T/C	0.785653	0.361339	0.493813	0.808668	0.446871	0.509305	124	17	107	721	117	604	1083	151	932
rs341392	15	61124235	A/C	0.343516	0.968436	0.266389	0.374178	1	0.28509	122	13	109	757	95	662	1048	176	872
rs6494229	15	61124379	G/A	0.00778103	0.303143	0.0141193	0.00817053	0.34409	0.0154161	390	58	332	1024	152	872	527	78	449
rs8042149	15	61124953	G/T	0.00572092	0.820006	0.00350961	0.00643453	0.905606	0.00373395	427	60	367	1032	145	887	485	83	402
rs4775301	15	61126859	C/T	0.000649727	0.205387	0.00153145	0.000762039	0.237579	0.00162666	425	61	364	1043	154	889	469	72	397
rs11071561	15	61131683	A/T	0.067121	0.382824	0.104681	0.0714674	0.465961	0.109834	360	50	310	987	145	842	571	85	486

## Sheet: PARSIFAL
Supplementary file S7. Descriptive information and results of HWE tests for the 35 RORA SNPs analyzed in this study
Marker	Chr	Position	SNP	HWE P	HWE P (Cases)	HWE P (Controls)	Fisher's HWE P	Fisher's HWE P (Cases)	Fisher's HWE P (Controls)	Genotype DD Count	DD (Cases)	DD (Controls)	Genotype Dd Count	Dd (Cases)	Dd (Controls)	Genotype dd Count	dd (Cases)	dd (Controls)
rs17191582	15	61015174	C/G	0.80536	0.533999	0.969966	0.821064	0.502585	1	29	4	25	286	32	254	745	94	651
rs6494221	15	61016107	A/C	0.818293	0.402894	0.588131	0.925432	0.390601	0.692186	44	6	38	353	37	316	678	89	589
rs8043356	15	61016169	C/T	0.0908456	0.734836	0.102115	0.0947697	0.656989	0.107283	27	2	25	242	25	217	804	103	701
rs12899193	15	61016296	T/C	0.810364	0.882086	0.870368	0.834941	0.833344	0.883189	116	11	105	468	53	415	488	68	420
rs12909890	15	61017977	A/G	0.745357	0.535906	0.560837	0.795025	0.580614	0.579394	149	21	128	511	59	452	420	52	368
rs8024629	15	61020254	C/A	0.451339	0.724762	0.501042	0.480753	0.769204	0.519783	41	5	36	319	38	281	719	88	631
rs11635314	15	61028486	C/T	0.169653	0.877887	0.158606	0.200035	1	0.172924	20	3	17	292	35	257	752	92	660
rs4775289	15	61028876	C/A	0.0992523	0.923725	0.0750568	0.105	1	0.0826111	206	27	179	501	66	435	374	39	335
rs17237367	15	61031969	G/A	0.0971823	0.358796	0.152946	0.101652	0.343184	0.160064	44	5	39	303	33	270	718	92	626
rs17191596	15	61035751	T/C	0.967382	0.76868	0.949628	1	0.71883	1	24	3	21	273	31	242	784	98	686
rs4775292	15	61039073	C/T	0.617582	0.874017	0.683952	0.647417	0.859768	0.673564	155	25	130	491	63	428	415	42	373
rs17204367	15	61040486	A/G	0.636203	0.143673	0.288739	0.691927	0.176329	0.324629	160	21	139	482	50	432	341	52	289
rs17270362	15	61050486	G/A	0.396795	0.533999	0.264828	0.46988	0.502585	0.328904	31	4	27	324	32	292	706	94	612
rs12437690	15	61055432	G/A	0.176233	0.8597	0.165442	0.189582	1	0.183206	178	20	158	548	64	484	356	48	308
rs17204426	15	61060230	G/T	0.855793	0.710794	0.808731	0.855129	0.859378	0.845215	268	41	227	536	67	469	274	24	250
rs9302215	15	61060367	C/T	0.214418	0.726695	0.225319	0.234312	0.84533	0.260935	134	14	120	511	60	451	413	56	357
rs7164773	15	61067948	T/C	0.642318	0.886948	0.582975	0.669501	0.86305	0.602843	242	30	212	546	65	481	291	37	254
rs12438866	15	61068520	T/C	0.45797	0.329647	0.235312	0.473931	0.321247	0.269005	147	16	131	511	52	459	403	62	341
rs17204454	15	61068811	A/C	0.686533	0.735427	0.796151	0.713492	0.729725	0.79372	238	36	202	530	64	466	310	32	278
rs11071559	15	61069988	C/T	0.0976773	0.937516	0.0716615	0.106144	1	0.0950587	12	1	11	255	20	235	806	109	697
rs922782	15	61070183	T/G	0.954296	0.725199	0.94919	1	0.860701	0.948152	247	31	216	539	67	472	292	32	260
rs7173227	15	61071274	C/T	0.184902	0.600131	0.222553	0.208805	0.519141	0.224622	33	4	29	277	33	244	772	94	678
rs2899662	15	61076219	C/T	0.144275	0.931853	0.114156	0.144858	1	0.118033	148	19	129	474	62	412	460	49	411
rs746241	15	61078031	C/T	0.936314	0.776773	0.86032	0.875579	1	0.867764	13	1	12	208	24	184	853	106	747
rs341459	15	61080335	T/C	0.748549	0.859916	0.784031	0.76434	0.83545	0.809761	91	12	79	426	53	373	523	63	460
rs10162630	15	61084728	A/G	0.570773	0.475463	0.393626	0.583118	0.59675	0.398079	255	25	230	529	69	460	294	37	257
rs7171681	15	61111328	T/C	0.0776405	0.355743	0.127505	0.0824672	0.423996	0.139928	110	16	94	430	53	377	540	63	477
rs7169281	15	61114104	T/C	0.468517	0.533387	0.315803	0.465631	0.601915	0.33005	269	29	240	528	69	459	283	33	250
rs10152719	15	61114657	C/T	0.451719	0.468107	0.594367	0.555374	0.736219	0.705891	22	2	20	283	36	247	756	92	664
rs341382	15	61117831	T/C	0.0740224	0.83982	0.0670507	0.0841475	0.830815	0.0766085	87	11	76	393	52	341	583	67	516
rs341392	15	61124235	A/C	0.544572	0.160304	0.251879	0.589121	0.174957	0.292584	47	8	39	367	37	330	641	85	556
rs6494229	15	61124379	G/A	0.216707	0.874599	0.214101	0.219351	0.862905	0.212484	229	31	198	515	65	450	337	36	301
rs8042149	15	61124953	G/T	0.586095	0.866402	0.620699	0.581285	0.862827	0.646012	227	32	195	527	65	462	327	35	292
rs4775301	15	61126859	C/T	0.353203	0.492468	0.496369	0.355834	0.489477	0.50957	236	37	199	515	62	453	315	33	282
rs11071561	15	61131683	A/T	0.0350383	0.348648	0.00934144	0.0382813	0.379583	0.0107574	211	23	188	485	69	416	363	37	326

## Sheet: Combined
Supplementary file S7. Descriptive information and results of HWE tests for the 35 RORA SNPs analyzed in this study
Marker	Chr	Position	SNP	HWE P	HWE P (Cases)	HWE P (Controls)	Fisher's HWE P	Fisher's HWE P (Cases)	Fisher's HWE P (Controls)	Genotype DD Count	DD (Cases)	DD (Controls)	Genotype Dd Count	Dd (Cases)	Dd (Controls)	Genotype dd Count	dd (Cases)	dd (Controls)
rs17191582	15	61015174	C/G	0.731216	0.0903992	0.295561	0.722107	0.122394	0.284177	71	5	66	764	115	649	2157	295	1862
rs6494221	15	61016107	A/C	0.161628	0.543577	0.206139	0.170338	0.649063	0.21757	107	15	92	985	139	846	1922	266	1656
rs8043356	15	61016169	C/T	0.149605	0.696752	0.167018	0.152944	0.682101	0.169978	78	9	69	746	98	648	2171	311	1860
rs12899193	15	61016296	T/C	0.400826	0.23944	0.65173	0.411548	0.261261	0.691296	322	37	285	1356	192	1164	1332	190	1142
rs12909890	15	61017977	A/G	0.26339	0.150287	0.527822	0.270942	0.178516	0.551524	384	54	330	1426	212	1214	1212	154	1058
rs8024629	15	61020254	C/A	0.783967	0.130273	0.346379	0.792216	0.183474	0.350762	85	9	76	829	133	696	2095	278	1817
rs11635314	15	61028486	C/T	0.950652	0.715106	0.828687	1	0.683633	0.933517	56	9	47	710	98	612	2229	308	1921
rs4775289	15	61028876	C/A	0.640158	0.0744047	0.221627	0.651354	0.090356	0.222354	513	68	445	1445	224	1221	1054	129	925
rs17237367	15	61031969	G/A	0.979331	0.623512	0.863714	1	0.758809	0.847068	108	15	93	923	136	787	1966	264	1702
rs17191596	15	61035751	T/C	0.382662	0.0842845	0.824653	0.430433	0.10471	0.93174	48	4	44	709	110	599	2269	307	1962
rs4775292	15	61039073	C/T	0.752034	0.750003	0.602673	0.782197	0.758954	0.637476	392	67	325	1393	196	1197	1207	153	1054
rs17204367	15	61040486	A/G	0.0180685	0.736728	0.0141131	0.0188177	0.831255	0.0147264	464	56	408	1448	190	1258	941	150	791
rs17270362	15	61050486	G/A	0.0754902	0.430404	0.109841	0.083392	0.494868	0.128444	75	10	65	882	123	759	2039	283	1756
rs12437690	15	61055432	G/A	0.197328	0.587177	0.228399	0.2125	0.620699	0.236037	481	77	404	1486	212	1274	1041	131	910
rs17204426	15	61060230	G/T	0.769844	0.737588	0.645303	0.798869	0.769102	0.666183	723	96	627	1518	206	1312	780	118	662
rs9302215	15	61060367	C/T	0.250992	0.645335	0.289596	0.261467	0.673351	0.298416	355	53	302	1392	197	1195	1244	166	1078
rs7164773	15	61067948	T/C	0.160839	0.123123	0.328703	0.166571	0.139537	0.346288	731	116	615	1547	223	1324	739	79	660
rs12438866	15	61068520	T/C	0.832527	0.200036	0.775832	0.84605	0.208376	0.801979	434	64	370	1402	182	1220	1151	169	982
rs17204454	15	61068811	A/C	0.852047	0.462551	0.619306	0.883671	0.492895	0.636177	652	95	557	1507	202	1305	859	124	735
rs11071559	15	61069988	C/T	0.058208	0.371669	0.0771607	0.061476	0.603667	0.0863261	43	3	40	728	83	645	2232	332	1900
rs922782	15	61070183	T/G	0.885334	0.211599	0.514276	0.883645	0.240609	0.527649	662	91	571	1495	222	1273	853	106	747
rs7173227	15	61071274	C/T	0.469308	0.942716	0.419371	0.466031	1	0.426978	87	13	74	817	123	694	2107	284	1823
rs2899662	15	61076219	C/T	0.35101	0.317858	0.158533	0.353294	0.340576	0.16256	368	49	319	1337	202	1135	1309	168	1141
rs746241	15	61078031	C/T	0.596943	0.814332	0.635687	0.579758	0.808863	0.617284	40	6	34	588	84	504	2376	328	2048
rs341459	15	61080335	T/C	0.830295	0.309855	0.501643	0.862703	0.313178	0.542342	275	48	227	1265	172	1093	1428	193	1235
rs10162630	15	61084728	A/G	0.863577	0.741103	0.970805	0.883884	0.768545	0.968628	732	95	637	1496	205	1291	774	118	656
rs7171681	15	61111328	T/C	0.0659216	0.68273	0.0691729	0.0679669	0.730127	0.0743641	290	41	249	1223	175	1048	1510	205	1305
rs7169281	15	61114104	T/C	0.16417	0.276438	0.28826	0.176962	0.328525	0.306401	685	94	591	1542	221	1321	784	105	679
rs10152719	15	61114657	C/T	0.215587	0.614999	0.251318	0.247816	0.714504	0.273727	79	9	70	871	113	758	2036	292	1744
rs341382	15	61117831	T/C	0.183964	0.546983	0.0925049	0.180116	0.619641	0.0964769	211	28	183	1114	169	945	1667	219	1448
rs341392	15	61124235	A/C	0.31576	0.413291	0.156181	0.347002	0.457891	0.172015	169	21	148	1124	132	992	1690	262	1428
rs6494229	15	61124379	G/A	0.169589	0.47488	0.23146	0.175571	0.495038	0.236409	619	89	530	1539	217	1322	865	115	750
rs8042149	15	61124953	G/T	0.0673429	0.97144	0.0502058	0.0739845	1	0.0542107	654	92	562	1559	210	1349	813	119	694
rs4775301	15	61126859	C/T	0.032314	0.553054	0.0380937	0.034025	0.625357	0.0403843	661	98	563	1558	216	1342	785	106	679
rs11071561	15	61131683	A/T	0.845259	0.227016	0.785187	0.881688	0.269838	0.77926	571	73	498	1472	214	1258	935	123	812
