# Supplementary material for: Interaction between Retinoid Acid Receptor-Related Orphan Receptor Alpha (RORA) and Neuropeptide S Receptor 1 (NPSR1) in Asthma
Source: PLoS One. 2013 Apr 2;8(4):e60111. doi: 10.1371/journal.pone.0060111 (PMC3615072; doi:10.1371/journal.pone.0060111)
Supplement: File S2 — Allelic association tests for 35 RORA SNPs in BAMSE, PARSIFAL and the combined dataset. (XLSX) [file pone.0060111.s006.xlsx]

## Sheet: BAMSE
				Asthma ever up to 4 years							Asthma ever up to 8 years							Allergic sensitization at 8 years							Rhinitis at 8 years							Wheezing at 4 years
				Controls	Cases						Controls	Cases						Controls	Cases						Controls	Cases						Controls	Cases
				(n = 1728)	(n = 225)						(n = 1661)	(n = 292)						(n = 1476)	(n = 533)						(n=1707)	(n=313)						(n = 1666)	(n = 300)
#	db SNP	Coordinate	SNP	MAF%	MAF%	OR (95%CI)	c2 P value	Fisher's Exact P	Corr/Trend P		MAF%	MAF%	OR (95%CI)	c2 P value	Fisher's Exact P	Corr/Trend P		MAF%	MAF%	OR (95%CI)	c2 P value	Fisher's Exact P	Corr/Trend P		MAF%	MAF%	OR (95%CI)	c2 P value	Fisher's Exact P	Corr/Trend P		MAF%	MAF%	OR (95%CI)	c2 P value	Fisher's Exact P	Corr/Trend P
1	rs17191582	61015174 (+)	C/G	14.4	16.1	1.14 (0.86-1.49)	0.342194	0.348493	0.342256		14.5	15.0	1.03 (0.80-1.33)	0.76261	0.747676	0.76264		14.3	15.9	1.12 (0.93-1.37)	0.218237	0.226064	0.218294		15.1	12.8	0.82 (0.64-1.06)	0.137539	0.155426	0.137588		14.7	15.2	1.03 (0.81-1.32)	0.754977	0.754639	0.755008
2	rs6494221	61016107 (+)	A/C	19.3	21.7	1.16 (0.91-1.48)	0.220921	0.226131	0.220981		19.3	20.7	1.09 (0.87-1.36)	0.431546	0.425078	0.431606		19.2	20.9	1.10 (0.93-1.31)	0.241289	0.244637	0.241348		20.0	17.6	0.85 (0.68-1.06)	0.164442	0.170856	0.164495		19.4	21.0	1.10 (0.89-1.36)	0.366104	0.373736	0.366165
3	rs8043356	61016169 (+)	C/T	15.9	14.7	0.90 (0.68-1.20)	0.506104	0.533271	0.50616		15.9	15.2	0.94 (0.73-1.21)	0.660518	0.709564	0.66056		15.2	17.9	1.21 (1.00-1.45)	0.0443064	0.0454782	0.0443329		15.7	17.3	1.11 (0.88-1.40)	0.344029	0.340277	0.34409		15.8	16.6	1.06 (0.84-1.34)	0.612832	0.62805	0.612877
4	rs12899193	61016296 (+)	T/C	33.6	33.2	0.98 (0.79-1.21)	0.865882	0.914604	0.865899		33.6	33.2	0.98 (0.81-1.18)	0.863007	0.885643	0.863025		32.8	36.5	1.17 (1.01-1.35)	0.0310598	0.0317944	0.0310807		34.3	31.6	0.88 (0.73-1.06)	0.200551	0.212692	0.200607		33.5	35.8	1.10 (0.92-1.32)	0.26967	0.282444	0.269731
5	rs12909890	61017977 (+)	A/G	35.4	38.0	1.11 (0.91-1.36)	0.289506	0.292086	0.289568		35.2	38.0	1.12 (0.93-1.35)	0.20726	0.219711	0.207318		35.0	38.8	1.17 (1.02-1.36)	0.0247869	0.0262758	0.0248047		35.8	36.7	1.04 (0.87-1.24)	0.650584	0.650059	0.650625		35.7	37.3	1.07 (0.89-1.28)	0.441333	0.461651	0.44139
6	rs8024629	61020254 (+)	C/A	15.0	19.1	1.34 (1.04-1.73)	0.0216811	0.0253133	0.0216981		15.1	17.7	1.21 (0.95-1.53)	0.107982	0.118198	0.108028		14.9	17.3	1.19 (0.98-1.44)	0.0653709	0.0683419	0.0654044		15.5	15.2	1.03 (0.81-1.30)	0.806301	0.856257	0.806325		15.4	16.6	1.09 (0.86-1.37)	0.468568	0.464569	0.468624
7	rs11635314	61028486 (+)	C/T	12.7	12.6	0.99 (0.73-1.34)	0.974922	1	0.974925		12.6	13.0	1.03 (0.79-1.35)	0.780137	0.784731	0.780165		13.0	12.6	0.96 (0.78-1.18)	0.730227	0.749149	0.730259		12.4	15.4	1.28 (1.01-1.63)	0.0399947	0.042587	0.0400197		12.6	13.7	1.10 (0.85-1.42)	0.450932	0.464068	0.45099
8	rs4775289	61028876 (+)	C/A	40.1	41.9	1.07 (0.87-1.31)	0.479123	0.503919	0.47918		40.1	41.7	1.06 (0.89-1.27)	0.489222	0.490213	0.489278		39.6	41.9	1.09 (0.95-1.26)	0.200861	0.20323	0.200917		40.2	40.5	1.01 (0.85-1.20)	0.888653	0.893729	0.888667		40.2	41.6	1.05 (0.88-1.26)	0.524235	0.528323	0.524288
9	rs17237367	61031969 (+)	G/A	19.0	22.5	1.23 (0.97-1.57)	0.0855822	0.0944327	0.0856227		19.0	21.7	1.18 (0.94-1.46)	0.135369	0.135377	0.13542		19.8	17.9	0.88 (0.73-1.05)	0.174633	0.189335	0.174686		19.3	19.4	0.99 (0.79-1.23)	0.929608	0.911827	0.929617		19.3	19.3	1.00 (0.80-1.24)	0.997448	1	0.997448
10	rs17191596	61035751 (+)	T/C	12.0	15.8	1.37 (1.04-1.80)	0.0241737	0.0267419	0.0241919		12.2	14.1	1.18 (0.91-1.52)	0.203641	0.218149	0.203699		11.9	13.7	1.17 (0.95-1.44)	0.131199	0.131556	0.131246		12.4	12.5	1.01 (0.78-1.31)	0.926422	0.947286	0.926431		12.3	13.7	1.13 (0.88-1.46)	0.322707	0.316955	0.322769
11	rs4775292	61039073 (+)	C/T	35.6	35.6	0.99 (0.81-1.23)	0.995271	1	0.995272		35.2	38.1	1.13 (0.94-1.35)	0.190877	0.200969	0.190935		35.2	36.1	1.03 (0.89-1.20)	0.608495	0.627652	0.60854		35.2	36.6	1.06 (0.89-1.27)	0.496846	0.493579	0.4969		35.5	35.7	1.00 (0.83-1.20)	0.946991	0.963057	0.946998
12	rs17204367	61040486 (+)	A/G	42.2	40.5	0.93 (0.75-1.14)	0.510783	0.530049	0.510839		42.7	38.2	0.83 (0.68-1.00)	0.0509183	0.0540538	0.0509493		42.6	40.7	0.92 (0.79-1.06)	0.276244	0.286042	0.276306		42.0	42.8	1.03 (0.86-1.23)	0.722905	0.750264	0.72294		42.3	40.5	0.92 (0.77-1.11)	0.4263	0.434449	0.42636
13	rs17270362	61050486 (+)	G/A	16.4	19.4	1.22 (0.95-1.58)	0.113056	0.118061	0.113102		16.5	18.1	1.11 (0.88-1.41)	0.342609	0.361577	0.342672		16.5	17.5	1.07 (0.89-1.29)	0.441724	0.44456	0.441781		16.9	15.8	0.92 (0.73-1.16)	0.50116	0.520239	0.501213		16.7	17.2	1.03 (0.82-1.30)	0.758001	0.766514	0.758031
14	rs12437690	61055432 (+)	G/A	39.2	47.1	1.37 (1.12-1.68)	0.00159796	0.00194698	0.00160021		39.1	45.5	1.29 (1.08-1.55)	0.00426381	0.00483136	0.0042688		40.4	40.3	0.99 (0.86-1.14)	0.944817	0.970975	0.944824		39.9	42.4	1.10 (0.93-1.31)	0.243791	0.246321	0.243851		39.8	42.4	1.11 (0.93-1.32)	0.225	0.240713	0.225059
15	rs17204426	61060230 (+)	G/T	48.1	50.9	1.12 (0.91-1.36)	0.263813	0.266543	0.263874		48.2	49.0	1.02 (0.86-1.22)	0.754361	0.786082	0.754392		48.5	49.3	1.03 (0.89-1.18)	0.662427	0.669526	0.662466		48.6	49.0	1.01 (0.85-1.20)	0.845564	0.861679	0.845583		48.2	50.3	1.09 (0.91-1.29)	0.330242	0.331044	0.330303
16	rs9302215	61060367 (+)	C/T	33.6	38.8	1.25 (1.02-1.53)	0.0314926	0.0325232	0.0315146		33.6	37.4	1.17 (0.97-1.41)	0.082898	0.0852649	0.0829378		34.6	34.0	0.97 (0.83-1.12)	0.712355	0.735483	0.712389		34.1	36.5	1.11 (0.92-1.32)	0.248236	0.250584	0.248295		33.9	36.5	1.12 (0.93-1.34)	0.21558	0.224582	0.215638
17	rs7164773	61067948 (+)	T/C	47.6	55.7	1.38 (1.13-1.69)	0.00141451	0.00162707	0.00141652		47.4	55.3	1.37 (1.14-1.64)	0.000494826	0.000556036	0.000495658		48.7	49.6	1.03 (0.90-1.19)	0.596106	0.617679	0.596151		48.5	51.1	1.11 (0.93-1.31)	0.227498	0.23815	0.227556		48.3	52.0	1.16 (0.97-1.38)	0.0920975	0.0926386	0.0921387
18	rs12438866	61068520 (+)	T/C	37.6	42.0	1.19 (0.97-1.46)	0.0798878	0.0840796	0.0799269		37.8	39.8	1.09 (0.90-1.30)	0.355812	0.373897	0.355875		37.7	39.3	1.07 (0.92-1.23)	0.352665	0.357971	0.352725		38.4	36.8	0.93 (0.78-1.11)	0.454172	0.47166	0.454229		38.1	38.8	1.03 (0.86-1.23)	0.745123	0.749506	0.745155
19	rs17204454	61068811 (+)	A/C	47.1	41.9	0.81 (0.66-0.99)	0.039887	0.0430799	0.0399125		46.9	44.3	0.89 (0.75-1.07)	0.2411	0.257789	0.24116		46.2	46.1	0.99 (0.86-1.14)	0.931146	0.943095	0.931154		46.2	46.6	1.01 (0.85-1.21)	0.82727	0.827246	0.827291		46.6	44.6	0.92 (0.77-1.09)	0.354923	0.375932	0.354984
20	rs11071559	61069988 (+)	C/T	14.1	12.4	0.86 (0.64-1.17)	0.351322	0.380752	0.351384		14.3	11.7	0.79 (0.60-1.04)	0.0991218	0.102028	0.0991655		13.5	15.1	1.13 (0.93-1.38)	0.19737	0.198314	0.197426		14.2	12.6	0.86 (0.67-1.12)	0.272608	0.284748	0.272668		14.0	13.7	0.98 (0.76-1.26)	0.891431	0.949064	0.891444
21	rs922782	61070183 (-)	T/G	46.1	47.3	1.04 (0.86-1.27)	0.637196	0.649104	0.63724		46.0	47.6	1.06 (0.89-1.27)	0.481154	0.496909	0.481211		46.3	44.9	0.94 (0.82-1.08)	0.420037	0.431203	0.420095		45.8	46.0	0.99 (0.83-1.18)	0.946258	0.965035	0.946265		45.9	45.9	0.99 (0.83-1.18)	0.980094	1	0.980097
22	rs7173227	61071274 (+)	C/T	16.5	18.9	1.17 (0.91-1.52)	0.203416	0.200402	0.203474		16.5	18.6	1.15 (0.92-1.45)	0.210701	0.226482	0.21076		16.9	17.0	1.00 (0.83-1.21)	0.944281	0.962053	0.944288		16.6	18.2	1.12 (0.89-1.40)	0.310415	0.320681	0.310476		16.5	19.2	1.20 (0.96-1.50)	0.100956	0.1109	0.100999
23	rs2899662	61076219 (+)	C/T	33.8	33.1	0.97 (0.78-1.19)	0.7807	0.830995	0.780728		33.6	34.5	1.04 (0.86-1.25)	0.645621	0.667227	0.645663		33.6	33.6	0.99 (0.86-1.15)	0.967884	1	0.967888		33.2	36.1	1.14 (0.95-1.36)	0.151094	0.151958	0.151145		33.8	33.6	0.99 (0.82-1.18)	0.910727	0.925575	0.910739
24	rs746241	61078031 (+)	C/T	11.1	12.3	1.11 (0.82-1.51)	0.46782	0.470598	0.467877		11.1	12.1	1.10 (0.83-1.44)	0.490687	0.473797	0.490743		11.4	11.5	1.00 (0.80-1.24)	0.988638	1	0.98864		11.1	12.9	1.18 (0.91-1.53)	0.196779	0.215367	0.196836		10.9	14.0	1.32 (1.02-1.70)	0.0321368	0.0363965	0.0321587
25	rs341459	61080335 (+)	T/C	31.0	34.2	1.15 (0.93-1.42)	0.177662	0.188346	0.177719		30.9	33.6	1.13 (0.93-1.36)	0.198858	0.202929	0.198917		30.9	31.8	1.04 (0.89-1.21)	0.570787	0.589212	0.570835		31.3	30.4	1.04 (0.86-1.25)	0.659767	0.671033	0.659807		31.2	31.1	0.99 (0.82-1.20)	0.970953	1	0.970956
26	rs10162630	61084728 (+)	A/G	50.0	50.5	1.01 (0.83-1.24)	0.848828	0.879475	0.848847		49.8	51.7	1.08 (0.90-1.29)	0.379189	0.389404	0.379251		49.9	49.5	0.98 (0.85-1.13)	0.852281	0.858174	0.852299		49.5	53.4	1.16 (0.98-1.38)	0.0762487	0.0796127	0.0762857		49.9	48.5	0.94 (0.79-1.12)	0.526026	0.535313	0.526079
27	rs7171681	61111328 (+)	T/C	29.8	28.2	0.92 (0.74-1.14)	0.464589	0.507648	0.464647		29.7	29.9	1.01 (0.83-1.22)	0.920553	0.921331	0.920563		29.4	29.6	1.01 (0.86-1.17)	0.890147	0.906903	0.89016		29.5	30.0	1.02 (0.85-1.23)	0.794999	0.811354	0.795024		29.6	29.7	1.00 (0.83-1.21)	0.952166	0.961449	0.952173
28	rs7169281	61114104 (+)	T/C	52.5	49.5	1.12 (0.92-1.37)	0.243764	0.245965	0.243825		47.6	48.6	1.04 (0.87-1.24)	0.662045	0.68409	0.662086		47.9	48.1	1.01 (0.87-1.16)	0.878316	0.886489	0.878331		47.4	50.3	1.12 (0.94-1.33)	0.183605	0.189596	0.183659		47.5	50.3	1.12 (0.94-1.33)	0.196271	0.199486	0.196328
29	rs10152719	61114657 (+)	C/T	18.6	15.2	0.78 (0.59-1.03)	0.0871298	0.0984012	0.0871709		18.6	16.1	0.83 (0.65-1.06)	0.148611	0.1574	0.148664		18.3	18.1	0.98 (0.82-1.18)	0.900098	0.926122	0.90011		18.7	16.4	0.85 (0.67-1.07)	0.18155	0.192587	0.181605		18.5	16.3	0.85 (0.67-1.08)	0.201603	0.225203	0.20166
30	rs341382	61117831 (+)	T/C	25.1	24.7	0.97 (0.77-1.22)	0.824233	0.860698	0.824256		24.9	26.5	1.08 (0.88-1.33)	0.416894	0.432721	0.416955		25.1	24.6	0.97 (0.83-1.14)	0.774688	0.804427	0.774715		25.1	24.4	0.96 (0.79-1.17)	0.729388	0.761783	0.72942		25.0	25.8	1.04 (0.85-1.27)	0.659181	0.682462	0.659221
31	rs341392	61124235 (+)	A/C	26.5	21.6	0.76 (0.59-0.97)	0.0269146	0.0274373	0.0269344		26.8	21.3	0.74 (0.59-0.91)	0.00597767	0.00598512	0.00598418		25.9	25.7	0.99 (0.84-1.16)	0.905544	0.935003	0.905556		26.1	25.2	0.95 (0.78-1.16)	0.660875	0.689764	0.660915		26.1	24.0	0.89 (0.73-1.09)	0.282884	0.310412	0.282946
32	rs6494229	61124379 (+)	G/A	46.7	43.6	0.88 (0.72-1.07)	0.22512	0.24486	0.22518		46.4	46.5	1.0 (0.83-1.19)	0.976336	1	0.976339		46.3	46.0	0.98 (0.85-1.13)	0.866015	0.886616	0.866032		46.6	44.3	0.91 (0.76-1.08)	0.294755	0.315072	0.294815		46.7	44.3	0.90 (0.76-1.08)	0.284736	0.288454	0.284797
33	rs8042149	61124953 (+)	G/T	48.8	45.2	0.86 (0.70-1.05)	0.153346	0.158002	0.153399		48.9	46.0	0.88 (0.74-1.06)	0.193113	0.205998	0.19317		48.4	47.3	0.95 (0.83-1.09)	0.522986	0.545461	0.523037		48.2	47.7	0.97 (0.82-1.16)	0.816057	0.827584	0.81608		48.7	45.3	0.87 (0.73-1.03)	0.123411	0.133141	0.123459
34	rs4775301	61126859 (+)	C/T	49.2	45.7	0.86 (0.71-1.05)	0.160907	0.172308	0.160961		49.0	48.0	0.96 (0.80-1.15)	0.685208	0.717465	0.685246		48.3	49.6	1.05 (0.91-1.20)	0.481363	0.498577	0.481418		48.6	48.7	1.00 (0.84-1.18)	0.994854	1	0.994855		49.0	47.0	0.92 (0.77-1.09)	0.354811	0.377059	0.354872
35	rs11071561	61131683 (+)	A/T	45.0	40.7	0.84 (0.68-1.03)	0.0942739	0.0994341	0.0943168		44.6	43.8	0.96 (0.80-1.15)	0.69936	0.712995	0.699398		44.4	44.1	0.98 (0.85-1.13)	0.842162	0.857074	0.842181		44.8	41.6	0.87 (0.73-1.04)	0.138617	0.146437	0.138667		44.7	42.6	0.91 (0.77-1.09)	0.350176	0.370472	0.350238
MAF, Minor Allele Frequency; OR: Odds Ratio; CI: confidence interval								P < 0.01 for asthma
†Assembly GRCh37.p5, build 37.3								P < 0.05 and > 0.01 for asthma

## Sheet: PARSIFAL
				Asthma ever 5-13 years							Allergic sensitization							Current rhinoconjuntivitis							Current wheezing
				Controls	Cases						Controls	Cases						Controls	Cases						Controls	Cases
				(n = 970)	(n = 134)						(n = 718)	(n = 401)						(n = 996)	(n = 111)						(n = 1003)	(n = 110)
#	db SNP	Coordinate	SNP	MAF%	MAF%	aOR (95%CI)	adj P value	Fisher's Exact P	Corr/Trend P		MAF %	MAF%	aOR (95%CI)	adj P value	Fisher's Exact P	Corr/Trend P		MAF %	MAF%	aOR (95%CI)	adj P value	Fisher's Exact P	Corr/Trend P		MAF%	MAF%	aOR (95%CI)	adj P value	Fisher's Exact P	Corr/Trend P
1	rs17191582	61015174 (+)	C/G	16.3	15.4	0.92 (0.64-1.32)	0.66	0.787584	0.694355		15.8	16.5	1.06 (0.83-1.35)	0.6	0.66779	0.651258		16.0	16.5	1.04 (0.70-1.52)	0.83	0.843626	0.83927		15.7	19.8	1.33 (0.92-1.91)	0.12	0.115834	0.116888
2	rs6494221	61016107 (+)	A/C	20.8	18.6	0.86 (0.62-1.20)	0.38	0.46383	0.402014		19.9	21.1	1.07 (0.86-1.33)	0.54	0.506718	0.494777		20.5	18.5	0.86 (0.60-1.24)	0.44	0.533226	0.495524		20.2	22.7	1.16 (0.82-1.63)	0.38	0.374983	0.385299
3	rs8043356	61016169 (+)	C/T	14.2	11.2	0.74 (0.49-1.21)	0.16	0.212376	0.188117		14.0	14.0	1.00 (0.77-1.30)	0.95	1	0.970151		14.0	11.9	0.82 (0.53-1.26)	0.36	0.468781	0.383471		14.2	11.2	0.73 (0.46-1.14)	0.17	0.253223	0.218988
4	rs12899193	61016296 (+)	T/C	33.2	28.4	0.78 (0.58-1.04)	0.09	0.123347	0.116744		32.4	33.3	1.03 (0.85-1.25)	0.7	0.703353	0.678193		32.8	30.8	0.89 (0.66-1.22)	0.49	0.591117	0.551908		32.9	31.8	0.92 (0.68-1.25)	0.62	0.759647	0.742201
5	rs12909890	61017977 (+)	A/G	37.3	38.3	1.02 (0.78-1.34)	0.83	0.78624	0.773369		37.1	37.6	1.00 (0.84-1.21)	0.92	0.85395	0.845197		37.2	35.2	0.90 (0.67-1.21)	0.49	0.60337	0.564652		37.2	38.9	1.05 (0.78-1.41)	0.71	0.656715	0.625118
6	rs8024629	61020254 (+)	C/A	18.6	18.3	0.98 (0.70-1.38)	0.94	1	0.907628		18.1	18.8	1.05 (0.84-1.32)	0.62	0.730333	0.722527		18.2	19.0	1.06 (0.74-1.52)	0.74	0.781512	0.799176		18.2	19.3	1.09 (0.75-1.56)	0.63	0.708399	0.682505
7	rs11635314	61028486 (+)	C/T	15.6	15.8	1.05 (0.73-1.50)	0.78	0.927413	0.936611		15.4	15.8	1.02 (0.80-1.31)	0.83	0.852359	0.836002		15.5	16.5	1.09 (0.74-1.60)	0.65	0.690211	0.697429		15.8	14.2	0.92 (0.61-1.38)	0.69	0.618066	0.54612
8	rs4775289	61028876 (+)	C/A	41.8	45.5	1.15 (0.89-1.50)	0.27	0.259119	0.257594		41.8	42.6	1.04 (0.87-1.24)	0.64	0.752729	0.748208		42.1	42.2	1.01 (0.76-1.35)	0.90	1	0.989145		42.1	41.2	0.95 (0.71-1.27)	0.76	0.827762	0.8001
9	rs17237367	61031969 (+)	G/A	18.6	16.5	0.87 (0.61-1.23)	0.44	0.442901	0.419026		19.0	17.3	0.84 (0.66-1.06)	0.16	0.353265	0.335542		18.5	17.0	0.87 (0.59-1.27)	0.48	0.640922	0.604078		18.3	18.9	1.04 (0.72-1.50)	0.82	0.851789	0.840484
10	rs17191596	61035751 (+)	T/C	14.9	14	0.92 (0.63-1.33)	0.66	0.781619	0.684904		14.4	14.8	1.06 (0.83-1.36)	0.61	0.850274	0.843623		14.6	14.4	1.00 (0.67-1.49)	0.99	1	0.921765		14.5	14.4	0.98 (0.65-1.47)	0.93	1	0.929064
11	rs4775292	61039073 (+)	C/T	37.0	43.5	1.30 (1.00-1.70)	0.046	0.0475382	0.0424997		37.4	39.0	1.06 (0.88-1.27)	0.52	0.458509	0.451852		37.5	42.0	1.20 (0.90-1.60)	0.20	0.204989	0.195469		37.5	40.6	1.13 (0.84-1.51)	0.40	0.411775	0.380291
12	rs17204367	61040486 (+)	A/G	41.3	37.4	0.87 (0.66-1.15)	0.33	0.267286	0.246795		41.9	38.2	0.89 (0.73-1.07)	0.23	0.104703	0.102556		41.0	36.9	0.87 (0.64-1.18)	0.38	0.285622	0.255093		40.8	40.2	1.02 (0.75-1.39)	0.85	0.938702	0.881174
13	rs17270362	61050486 (+)	G/A	18.5	15.4	0.79 (0.55-1.14)	0.21	0.229964	0.210678		18.1	17.7	0.98 (0.78-1.24)	0.9	0.814845	0.792793		18.0	18.4	1.04 (0.72-1.50)	0.83	0.851175	0.883233		17.9	18.4	1.04 (0.72-1.51)	0.80	0.850694	0.861858
14	rs12437690	61055432 (+)	G/A	42.1	39.4	0.91 (0.69-1.18)	0.48	0.424563	0.402708		41.8	41.3	0.98 (0.81-1.17)	0.82	0.856838	0.82034		41.8	40.4	0.94 (0.71-1.25)	0.70	0.717427	0.672753		41.6	41.7	1.03 (0.77-1.38)	0.81	1	0.996169
15	rs17204426	61060230 (+)	G/T	51.2	43.6	0.74 (0.57-0.96)	0.026	0.0214193	0.0198159		50.0	50.6	1.01 (0.85-1.21)	0.83	0.823822	0.801062		49.7	49.5	0.99 (0.75-1.32)	0.98	1	0.966488		49.5	51.9	1.08 (0.81-1.43)	0.59	0.519192	0.500768
16	rs9302215	61060367 (+)	C/T	37.2	33.8	0.87 (0.66-1.15)	0.35	0.303639	0.289355		36.8	36.3	0.98 (0.81-1.18)	0.85	0.815175	0.792093		36.8	35.8	0.96 (0.72-1.30)	0.83	0.82195	0.780852		36.7	36.7	1.03 (0.76-1.39)	0.84	1	0.984996
17	rs7164773	61067948 (+)	T/C	47.8	47.3	0.95 (0.73-1.23)	0.73	0.947579	0.894805		47.8	48.0	1.00 (0.84-1.20)	0.93	0.964458	0.930035		48.0	46.8	0.94 (0.71-1.25)	0.70	0.774112	0.729582		48.1	45.8	0.87 (0.65-1.16)	0.35	0.566114	0.534359
18	rs12438866	61068520 (+)	T/C	38.7	32.3	0.74 (0.56-0.98)	0.041	0.0479337	0.0459179		37.8	37.9	0.98 (0.81-1.18)	0.83	1	0.999173		62.2	62.3	0.97 (0.72-1.31)	0.87	1	0.973625		37.9	36.8	0.94 (0.69-1.26)	0.68	0.765802	0.740653
19	rs17204454	61068811 (+)	A/C	46.0	51.5	1.23 (0.95-1.60)	0.1	0.0996835	0.0915207		46.3	47.3	1.05 (0.88-1.25)	0.56	0.655226	0.633558		46.7	46.8	1.01 (0.76-1.34)	0.91	1	0.977832		46.7	46.7	0.98 (0.74-1.31)	0.92	1	0.977847
20	rs11071559	61069988 (+)	C/T	13.6	8.5	0.57 (0.36-0.91)	0.019	0.0182563	0.0202846		13.2	13.0	0.95 (0.73-1.23)	0.7	0.947325	0.907836		13.0	13.6	1.01 (0.66-1.53)	0.95	0.831057	0.838123		13.3	11.3	0.80 (0.51-1.26)	0.35	0.454719	0.410122
21	rs922782	61070183 (-)	T/G	47.7	49.6	1.07 (0.82-1.39)	0.58	0.596518	0.557957		47.0	49.0	1.09 (0.91-1.30)	0.31	0.372746	0.370535		47.6	50.5	1.13 (0.85-1.50)	0.38	0.43266	0.428634		47.4	50.5	1.12 (0.84-1.49)	0.41	0.428081	0.401001
22	rs7173227	61071274 (+)	C/T	15.9	15.6	1.00 (0.70-1.43)	0.99	1	0.924156		16.5	14.9	0.88 (0.68-1.12)	0.3	0.361895	0.346639		16.4	11.9	0.68 (0.44-1.04)	0.08	0.0970435	0.0909081		16.0	15.4	0.99 (0.67-1.47)	0.98	0.921657	0.834316
23	rs2899662	61076219 (+)	C/T	35.2	38.5	1.14 (0.87-1.50)	0.31	0.301177	0.301285		35.4	35.8	1.04 (0.86-1.25)	0.66	0.816308	0.80848		35.2	38.5	0.84 (0.62-1.12)	0.24	0.332841	0.328925		35.8	33.2	0.87 (0.64-1.18)	0.39	0.498559	0.453904
24	rs746241	61078031 (+)	C/T	11	9.9	0.90 (0.59-1.39)	0.66	0.672227	0.590726		11.2	10.6	0.92 (0.69-1.23)	0.6	0.669163	0.656995		10.9	11.2	1.02 (0.65-1.60)	0.92	0.908139	0.898475		10.9	12.0	1.15 (0.74-1.79)	0.51	0.646849	0.623804
25	rs341459	61080335 (+)	T/C	29.1	30.1	1.04 (0.78-1.39)	0.74	0.769246	0.750301		28.6	29.8	1.06 (0.87-1.29)	0.56	0.58237	0.552943		28.9	30.5	1.06 (0.77-1.45)	0.70	0.631649	0.641276		28.6	33.3	1.25 (0.91-1.71)	0.15	0.168155	0.161604
26	rs10162630	61084728 (+)	A/G	51.5	54.6	1.14 (0.88-1.48)	0.31	0.356069	0.338278		52.2	51.1	0.96 (0.81-1.15)	0.71	0.655942	0.65118		48.2	47.7	0.96 (0.72-1.27)	0.79	0.886103	0.87417		48.0	49.5	1.05 (0.79-1.40)	0.71	0.718754	0.671793
27	rs7171681	61111328 (+)	T/C	29.8	32.2	1.11 (0.84-1.47)	0.42	0.431323	0.426322		30.7	29.2	0.95 (0.78-1.16)	0.64	0.528325	0.500924		30.2	30.3	1.03 (0.76-1.40)	0.82	1	0.965507		30.4	27.6	0.86 (0.63-1.19)	0.37	0.432824	0.395396
28	rs7169281	61114104 (+)	T/C	49.5	48.5	0.94 (0.73-1.23)	0.69	0.792171	0.761609		49.5	48.5	0.96 (0.80-1.14)	0.67	0.655993	0.644716		48.7	52.8	1.17 (0.88-1.55)	0.26	0.281973	0.251569		48.9	52.8	1.16 (0.87-1.54)	0.30	0.282949	0.276608
29	rs10152719	61114657 (+)	C/T	15.4	15.4	0.99 (0.69-1.42)	0.96	1	0.99035		14.8	16.7	1.12 (0.88-1.44)	0.32	0.262748	0.249802		15.4	14.8	0.92 (0.62-1.38)	0.71	0.840894	0.783007		15.5	14.2	0.87 (0.58-1.31)	0.52	0.688338	0.594837
30	rs341382	61117831 (+)	T/C	26.4	28.5	1.12 (0.84-1.50)	0.43	0.500705	0.485703		26.9	26.4	0.99 (0.81-1.21)	0.95	0.878775	0.837767		26.9	26.7	1.01 (0.73-1.40)	0.93	1	0.949402		27.0	24.5	0.89 (0.64-1.25)	0.52	0.51296	0.450746
31	rs341392	61124235 (+)	A/C	22.0	20.4	0.87 (0.63-1.20)	0.41	0.575457	0.541964		21.6	22.7	1.08 (0.87-1.34)	0.48	0.586416	0.587921		21.7	22.6	1.05 (0.74-1.49)	0.75	0.790995	0.779275		22.1	19.5	0.80 (0.55-1.15)	0.23	0.429006	0.381961
32	rs6494229	61124379 (+)	G/A	44.5	48.1	1.17 (0.90-1.52)	0.22	0.291175	0.27975		45.0	45.4	0.99 (0.83-1.19)	0.97	0.85811	0.841466		45.4	43.1	0.90 (0.68-1.20)	0.48	0.519576	0.514631		45.3	42.5	0.90 (0.67-1.19)	0.47	0.471452	0.437654
33	rs8042149	61124953 (+)	G/T	44.9	48.9	1.17 (0.90-1.52)	0.22	0.235296	0.224358		44.8	46.7	1.09 (0.91-1.30)	0.34	0.42155	0.399253		45.8	42.7	0.88 (0.66-1.18)	0.41	0.389975	0.370501		45.6	43.5	0.91 (0.68-1.21)	0.54	0.565546	0.556727
34	rs4775301	61126859 (+)	C/T	45.6	51.5	1.27 (0.98-1.65)	0.06	0.0750129	0.0692196		46.3	46.6	1.01 (0.85-1.21)	0.83	0.892587	0.865783		46.8	43.3	0.87 (0.65-1.17)	0.38	0.379968	0.340964		46.6	43.5	0.87 (0.65-1.16)	0.35	0.426872	0.391625
35	rs11071561	61131683 (+)	A/T	42.5	44.5	1.08 (0.83-1.41)	0.55	0.546477	0.544436		43.1	42.7	0.98 (0.82-1.17)	0.84	0.891242	0.864094		43.8	37.6	0.77 (0.57-1.04)	0.09	0.0914966	0.0840724		43.1	40.8	0.90 (0.67-1.20)	0.48	0.555696	0.527864
MAF, Minor Allele Frequency; OR: Odds Ratio; CI: confidence interval								P < 0.01 for asthma
aOR: Logistic regression adjusted OR by gender, age group and country-of-origin								P < 0.05 and > 0.01 for asthma
†Assembly GRCh37.p5, build 37.3

## Sheet: COMBINED
				Physician-diagnosed childhood asthma							Allergic sensitization							Rhinitis							Wheezing
				Controls	Cases						Controls	Cases						Controls	Cases						Controls	Cases
				(n = 2631)	(n = 426)						(n = 2210)	(n = 942)						(n = 2703)	(n = 424)						(n = 2687)	(n = 415)
#	db SNP	Coordinate	SNP	MAF%	MAF%	aOR (95%CI)	adj P value	Fisher's Exact P	Corr/Trend P		MAF%	MAF%	aOR (95%CI)	adj P value	Fisher's Exact P	Corr/Trend P		MAF%	MAF%	aOR (95%CI)	adj P value	Fisher's Exact P	Corr/Trend P		MAF%	MAF%	aOR (95%CI)	adj P value	Fisher's Exact P	Corr/Trend P
1	rs17191582	61015174 (+)	C/G	15.2	15.1	1.00 (0.81-1.22)	1.00	1	0.944676		14.8	16.1	1.10 (0.95-1.28)	0.18	0.174313	0.171966		15.4	13.7	0.87 (0.71-1.08)	0.22	0.231552	0.209448		15.0	16.4	1.11 (0.91-1.36)	0.28	0.373242	0.356616
2	rs6494221	61016107 (+)	A/C	19.9	20.0	1.01 (0.84-1.21)	0.88	0.852256	0.858058		19.4	21.0	1.10 (0.96-1.26)	0.16	0.165769	0.161479		20.2	17.9	0.85 (0.71-1.03)	0.11	0.114062	0.109091		19.7	21.5	1.11 (0.93-1.33)	0.23	0.242054	0.244943
3	rs8043356	61016169 (+)	C/T	15.3	13.9	0.88 (0.71-1.09)	0.26	0.322058	0.30258		14.8	16.2	1.13 (0.97-1.31)	0.10	0.176739	0.171276		15.1	15.9	1.04 (0.85-1.27)	0.67	0.569214	0.567372		15.2	15.2	0.97 (0.79-1.20)	0.83	1	0.943072
4	rs12899193	61016296 (+)	T/C	33.5	31.7	0.91 (0.78-1.07)	0.28	0.342866	0.326817		32.7	35.1	1.12 (1.00-1.26)	0.042	0.0641893	0.063807		33.7	31.4	0.89 (0.76-1.04)	0.15	0.192835	0.182288		33.2	34.7	1.05 (0.90-1.23)	0.47	0.427127	0.426236
5	rs12909890	61017977 (+)	A/G	36.0	38.1	1.09 (0.94-1.27)	0.23	0.246258	0.243727		35.7	38.3	1.11 (0.99-1.25)	0.054	0.0507899	0.0497921		36.3	36.3	1.00 (0.86-1.16)	0.97	1	0.997814		36.2	37.7	1.07 (0.91-1.24)	0.38	0.460454	0.445606
6	rs8024629	61020254 (+)	C/A	16.4	17.9	1.12 (0.93-1.36)	0.21	0.250383	0.247921		15.9	17.9	1.13 (0.98-1.30)	0.09	0.0571696	0.05616		16.5	16.1	0.98 (0.80-1.19)	0.86	0.802257	0.758548		16.4	17.3	1.08 (0.89-1.31)	0.42	0.54478	0.535662
7	rs11635314	61028486 (+)	C/T	13.7	13.9	1.03 (0.83-1.28)	0.73	0.827912	0.819458		13.8	13.9	0.98 (0.83-1.15)	0.84	0.903601	0.882567		13.5	15.7	1.21 (0.99-1.48)	0.06	0.104644	0.0986947		13.7	13.8	1.03 (0.83-1.28)	0.73	0.869869	0.851346
8	rs4775289	61028876 (+)	C/A	40.7	42.9	1.09 (0.94-1.27)	0.22	0.273509	0.269496		40.4	42.2	1.07 (0.95-1.19)	0.21	0.185742	0.182993		40.9	40.9	1.00 (0.86-1.16)	0.94	1	0.990883		40.9	41.5	1.03 (0.88-1.19)	0.69	0.819399	0.812594
9	rs17237367	61031969 (+)	G/A	18.8	20.0	1.08 (0.90-1.30)	0.39	0.445671	0.429968		19.5	17.6	0.87 (0.76-1.01)	0.06	0.0883302	0.0820451		19.0	18.8	0.99 (0.82-1.19)	0.93	0.962003	0.929762		19.0	19.2	1.02 (0.84-1.23)	0.82	0.88562	0.897451
10	rs17191596	61035751 (+)	T/C	13.2	14.0	1.08 (0.87-1.33)	0.46	0.511753	0.511534		12.8	14.2	1.12 (0.95-1.31)	0.15	0.130894	0.130609		13.2	13.0	0.98 (0.79-1.22)	0.90	0.912619	0.859006		13.1	13.9	1.07 (0.86-1.33)	0.50	0.619331	0.600597
11	rs4775292	61039073 (+)	C/T	35.9	39.8	1.18 (1.02-1.38)	0.024	0.0359746	0.0339015		35.9	37.3	1.05 (0.93-1.17)	0.39	0.29755	0.293283		36.0	38.0	1.09 (0.94-1.27)	0.22	0.277842	0.276474		36.2	36.9	1.04 (0.89-1.21)	0.60	0.754423	0.7354
12	rs17204367	61040486 (+)	A/G	42.2	38.0	0.83 (0.71-0.97)	0.022	0.0326424	0.0308895		42.4	39.7	0.90 (0.80-1.01)	0.07	0.0519334	0.050972		41.7	41.3	0.97 (0.84-1.14)	0.78	0.84564	0.838788		41.8	40.4	0.93 (0.80-1.09)	0.42	0.582241	0.559457
13	rs17270362	61050486 (+)	G/A	17.2	17.2	1.00 (0.82-1.21)	0.98	1	0.976711		17.0	17.6	1.04 (0.90-1.20)	0.59	0.580111	0.585329		17.3	16.5	0.94 (0.77-1.15)	0.56	0.586791	0.553235		17.1	17.5	1.03 (0.84-1.25)	0.76	0.841969	0.850298
14	rs12437690	61055432 (+)	G/A	40.2	43.6	1.15 (0.99-1.33)	0.056	0.0692037	0.0670093		40.8	40.7	0.98 (0.88-1.10)	0.80	0.93262	0.918463		40.6	41.9	1.05 (0.91-1.22)	0.44	0.520029	0.502993		40.5	42.2	1.08 (0.93-1.26)	0.28	0.340969	0.340694
15	rs17204426	61060230 (+)	G/T	49.3	47.3	0.92 (0.79-1.07)	0.29	0.297951	0.295112		49.0	49.8	1.02 (0.92-1.14)	0.62	0.542973	0.539187		49.2	49.4	1.01 (0.87-1.17)	0.87	0.940914	0.933978		49.1	49.8	1.03 (0.89-1.20)	0.63	0.680475	0.661907
16	rs9302215	61060367 (+)	C/T	34.9	36.3	1.06 (0.91-1.24)	0.40	0.411301	0.404779		35.4	35.0	0.97 (0.86-1.09)	0.64	0.793051	0.772963		35.1	36.3	1.06 (0.91-1.23)	0.43	0.507194	0.50132		34.9	36.5	1.08 (0.93-1.26)	0.29	0.324402	0.320901
17	rs7164773	61067948 (+)	T/C	49.1	54.4	1.25 (1.08-1.45)	0.003	0.00462169	0.00451328		49.8	50.6	1.01 (0.91-1.13)	0.76	0.560968	0.549751		49.8	51.7	1.09 (0.94-1.26)	0.24	0.315415	0.307141		49.6	52.6	1.14 (0.98-1.32)	0.074	0.143807	0.13648
18	rs12438866	61068520 (+)	T/C	38.1	37.4	0.97 (0.83-1.13)	0.71	0.700043	0.678264		37.8	38.7	1.04 (0.93-1.16)	0.46	0.49097	0.481286		38.2	37.0	0.95 (0.81-1.10)	0.51	0.538912	0.523128		38.1	38.3	1.00 (0.86-1.17)	0.90	1	0.99196
19	rs17204454	61068811 (+)	A/C	46.6	46.5	0.99 (0.86-1.15)	0.99	1	0.992617		46.3	46.6	1.01 (0.90-1.13)	0.81	0.802798	0.793048		46.3	46.7	1.01 (0.87-1.17)	0.84	0.881699	0.865769		46.6	45.1	0.94 (0.81-1.09)	0.43	0.499276	0.477342
20	rs11071559	61069988 (+)	C/T	14.0	10.7	0.72 (0.57-0.92)	0.008	0.00757864	0.00812998		13.4	14.2	1.07 (0.91-1.26)	0.36	0.396424	0.391426		13.8	12.8	0.91 (0.73-1.13)	0.42	0.481027	0.45434		13.7	13.1	0.94 (0.75-1.17)	0.60	0.661578	0.607398
21	rs922782	61070183 (-)	T/G	46.6	48.2	1.07 (0.92-1.23)	0.36	0.391059	0.387281		46.5	46.6	0.99 (0.89-1.11)	0.97	0.955707	0.948685		46.5	47.1	1.03 (0.89-1.19)	0.67	0.765792	0.752092		46.5	47.1	1.03 (0.88-1.19)	0.68	0.73529	0.718695
22	rs7173227	61071274 (+)	C/T	16.2	17.7	1.10 (0.90-1.33)	0.32	0.292105	0.280127		16.8	16.1	0.95 (0.82-1.11)	0.57	0.551171	0.529815		16.5	16.6	1.00 (0.82-1.22)	0.96	0.960082	0.94489		16.3	18.2	1.13 (0.93-1.38)	0.18	0.173214	0.161167
23	rs2899662	61076219 (+)	C/T	34.2	35.8	1.08 (0.92-1.26)	0.31	0.367426	0.354448		34.2	34.5	1.00 (0.89-1.12)	0.94	0.792961	0.790735		33.9	36.8	1.14 (0.98-1.32)	0.08	0.117497	0.110499		34.6	33.5	0.96 (0.82-1.12)	0.64	0.664404	0.631884
24	rs746241	61078031 (+)	C/T	11.1	11.4	1.03 (0.82-1.30)	0.78	0.722039	0.717692		11.4	11.1	0.97 (0.81-1.15)	0.76	0.792557	0.753619		11.0	12.5	1.14 (0.91-1.43)	0.23	0.238181	0.22691		10.9	13.4	1.26 (1.01-1.57)	0.03	0.0328078	0.0300303
25	rs341459	61080335 (+)	T/C	30.3	32.5	1.10 (0.94-1.28)	0.23	0.2074	0.208847		30.2	31.0	1.05 (0.93-1.19)	0.37	0.523798	0.521377		30.5	30.4	0.99 (0.84-1.16)	0.89	1	0.986592		30.3	31.7	1.05 (0.89-1.23)	0.52	0.484741	0.481153
26	rs10162630	61084728 (+)	A/G	50.4	52.6	1.10 (0.95-1.27)	0.19	0.20508	0.200961		50.8	50.8	0.98 (0.88-1.10)	0.83	1	0.983111		50.3	53.1	1.12 (0.97-1.30)	0.11	0.14595	0.140201		50.8	51.2	1.02 (0.88-1.19)	0.72	0.735545	0.721508
27	rs7171681	61111328 (+)	T/C	29.7	30.6	1.04 (0.89-1.22)	0.57	0.626375	0.631686		29.8	29.5	0.97 (0.86-1.10)	0.72	0.808817	0.794912		29.7	30.0	1.02 (0.87-1.19)	0.80	0.839354	0.831233		29.9	29.1	0.96 (0.82-1.14)	0.70	0.682409	0.666144
28	rs7169281	61114104 (+)	T/C	48.3	48.6	1.01 (0.87-1.17)	0.88	0.85241	0.834383		48.4	48.3	0.99 (0.89-1.11)	0.96	0.955771	0.935358		47.9	51.0	1.13 (0.97-1.30)	0.10	0.10164	0.100274		48.0	51.0	1.12 (0.97-1.30)	0.11	0.0993975	0.0984888
29	rs10152719	61114657 (+)	C/T	17.5	15.9	0.88 (0.72-1.08)	0.22	0.254558	0.247335		17.2	17.5	1.03 (0.89-1.19)	0.63	0.739945	0.746266		17.5	16.0	0.88 (0.72-1.08)	0.24	0.299092	0.285516		17.4	15.7	0.87 (0.71-1.07)	0.19	0.230156	0.218519
30	rs341382	61117831 (+)	T/C	25.4	27.1	1.09 (0.93-1.29)	0.26	0.325574	0.327903		25.6	25.4	0.97 (0.85-1.10)	0.66	0.848138	0.834495		25.7	25.0	0.97 (0.82-1.15)	0.73	0.66892	0.652472		25.7	25.5	1.00 (0.84-1.18)	0.98	0.931379	0.897289
31	rs341392	61124235 (+)	A/C	25.1	21.0	0.78 (0.65-0.93)	0.007	0.0102825	0.0105722		24.6	24.5	1.01 (0.89-1.15)	0.76	0.948334	0.932253		24.5	24.6	0.98 (0.83-1.16)	0.86	0.965307	0.952365		24.6	22.8	0.88 (0.73-1.05)	0.15	0.254046	0.239773
32	rs6494229	61124379 (+)	G/A	45.8	47.0	1.05 (0.91-1.22)	0.46	0.551038	0.538165		45.9	45.8	0.98 (0.88-1.10)	0.81	0.933704	0.931103		46.2	44.1	0.92 (0.79-1.06)	0.26	0.249057	0.244955		46.2	43.9	0.91 (0.78-1.06)	0.24	0.202087	0.194805
33	rs8042149	61124953 (+)	G/T	47.5	46.9	0.97 (0.84-1.12)	0.70	0.737846	0.716687		47.3	47.1	0.99 (0.89-1.11)	0.97	0.868178	0.865242		47.4	46.4	0.95 (0.82-1.10)	0.56	0.629421	0.614064		47.6	44.9	0.88 (0.76-1.02)	0.11	0.134193	0.130636
34	rs4775301	61126859 (+)	C/T	47.8	49.2	1.05 (0.91-1.22)	0.46	0.502772	0.486911		47.7	48.4	1.03 (0.92-1.15)	0.59	0.636531	0.62425		48.0	47.3	0.97 (0.84-1.12)	0.71	0.736895	0.730437		48.1	46.1	0.91 (0.79-1.06)	0.24	0.260728	0.246351
35	rs11071561	61131683 (+)	A/T	43.9	44.0	1.00 (0.86-1.16)	0.96	1	0.993097		44.0	43.5	0.98 (0.87-1.09)	0.75	0.735624	0.724364		44.5	40.6	0.85 (0.73-0.98)	0.036	0.0385384	0.0370281		44.1	42.2	0.92 (0.79-1.06)	0.27	0.286349	0.273882
MAF, Minor Allele Frequency; OR: Odds Ratio; CI: confidence interval							P < 0.01 for asthma
aOR: Logistic regression adjusted OR by country-of-origin							P < 0.05 and > 0.01 for asthma
†Assembly GRCh37.p5, build 37.3
