# Supplementary material for: Interaction between Retinoid Acid Receptor-Related Orphan Receptor Alpha (RORA) and Neuropeptide S Receptor 1 (NPSR1) in Asthma
Source: PLoS One. 2013 Apr 2;8(4):e60111. doi: 10.1371/journal.pone.0060111 (PMC3615072; doi:10.1371/journal.pone.0060111)
Supplement: File S3 — Genotype association tests for 35 RORA SNPs in BAMSE, PARSIFAL and the combined dataset under additive, dominant, genotypic and recessive models. (XLSX) [file pone.0060111.s007.xlsx]

## Sheet: Additive_asthma
Verification of genetic associations under additive model (DD -> Dd -> dd)
			BAMSE asthma 4 years				BAMSE asthma 8 years				PARSIFAL Asthma 5-13 years				Combined dataset
Marker	Chr	Position	Corr/Trend P	Exact Armitage P	Exact Armitage FDR		Corr/Trend P	Exact Armitage P	Exact Armitage FDR		Corr/Trend P	Exact Armitage P	Exact Armitage FDR		Corr/Trend P	Exact Armitage P	Exact Armitage FDR
rs17191582	15	61015174	0.343452	0.332699	0.529294		0.7632	0.767448	0.839396		0.695516	0.719162	0.932247		0.944853	0.948153	1
rs6494221	15	61016107	0.212536	0.212185	0.436851		0.423226	0.434031	0.723384		0.400468	0.402583	0.828848		0.856245	0.887363	1
rs8043356	15	61016169	0.508754	0.535851	0.669814		0.662583	0.644769	0.902677		0.199435	0.224232	0.872012		0.308899	0.310479	0.724452
rs12899193	15	61016296	0.864031	0.840687	0.949163		0.861153	0.868428	0.92106		0.118168	0.113957	0.569787		0.323124	0.326851	0.714987
rs12909890	15	61017977	0.283057	0.282751	0.471251		0.201347	0.204261	0.549935		0.772324	0.755851	0.912235		0.238931	0.231691	0.90102
rs8024629	15	61020254	0.0211927	0.0210237	0.245276		0.106541	0.104748	0.523741		0.908686	0.902059	0.956729		0.249139	0.242726	0.77231
rs11635314	15	61028486	0.975219	0.97241	1		0.78267	0.746392	0.870791		0.935251	1	1		0.819372	0.827822	0.999096
rs4775289	15	61028876	0.475769	0.500562	0.648876		0.485828	0.485777	0.772827		0.269378	0.260868	0.830035		0.271566	0.272986	0.796209
rs17237367	15	61031969	0.0811108	0.0816977	0.317713		0.129974	0.139276	0.541627		0.430614	0.427758	0.787975		0.429897	0.425322	0.708871
rs17191596	15	61035751	0.0221962	0.0245574	0.214877		0.197156	0.207519	0.518796		0.685158	0.713425	0.96038		0.508184	0.49803	0.757871
rs4775292	15	61039073	0.995229	0.996156	0.996156		0.186831	0.183654	0.642788		0.0441411	0.0439588	0.512853		0.0334021	0.0343701	0.240591
rs17204367	15	61040486	0.497282	0.494403	0.665542		0.0440631	0.0468571	0.41		0.243329	0.262035	0.76427		0.027264	0.0266682	0.233346
rs17270362	15	61050486	0.106271	0.0983956	0.286987		0.333638	0.350302	0.721211		0.204795	0.223997	0.979985		0.976326	0.96661	1
rs12437690	15	61055432	0.00148826	0.00151705	0.0265483		0.00402023	0.00442795	0.0774891		0.392912	0.40755	0.792458		0.0638291	0.0633998	0.369832
rs17204426	15	61060230	0.261343	0.264062	0.462109		0.752932	0.767247	0.866246		0.0201869	0.0217337	0.380339		0.293864	0.285274	0.768045
rs9302215	15	61060367	0.030492	0.03146	0.183517		0.0809217	0.0832197	0.582538		0.280104	0.275559	0.741891		0.399827	0.397991	0.696485
rs7164773	15	61067948	0.00116882	0.00125401	0.0438905		0.000396599	0.000442714	0.015495		0.894082	0.851853	0.96177		0.00402005	0.00398136	0.139347
rs12438866	15	61068520	0.0825859	0.0812518	0.355477		0.360278	0.378343	0.735667		0.0435071	0.0454263	0.39748		0.678875	0.69647	0.937556
rs17204454	15	61068811	0.0389288	0.0420297	0.210149		0.238478	0.255123	0.558082		0.0935884	0.10186	0.594185		0.992605	0.989861	1
rs11071559	15	61069988	0.344868	0.374339	0.569646		0.094732	0.0940329	0.548525		0.0172429	0.0170985	0.598446		0.00707359	0.00772765	0.135234
rs922782	15	61070183	0.638254	0.629373	0.759588		0.482401	0.498149	0.726468		0.557704	0.58129	0.813806		0.387943	0.381249	0.702301
rs7173227	15	61071274	0.203181	0.20914	0.457494		0.210582	0.222969	0.52026		0.925653	0.886714	0.969843		0.283317	0.287912	0.719781
rs2899662	15	61076219	0.781161	0.773908	0.902892		0.645908	0.662703	0.859059		0.311889	0.333365	0.777851		0.358538	0.366911	0.713439
rs746241	15	61078031	0.470915	0.458212	0.668226		0.49382	0.49212	0.748878		0.591264	0.573296	0.836056		0.719009	0.700426	0.907959
rs341459	15	61080335	0.175399	0.184488	0.430473		0.196252	0.196805	0.574016		0.75155	0.742183	0.927729		0.207989	0.219091	0.958525
rs10162630	15	61084728	0.848438	0.87917	0.932453		0.377945	0.384178	0.707696		0.342523	0.360425	0.78843		0.201704	0.205854	1
rs7171681	15	61111328	0.469727	0.478358	0.669701		0.921425	0.903051	0.929611		0.438464	0.435209	0.761615		0.637287	0.648376	0.907726
rs7169281	15	61114104	0.23132	0.221035	0.429791		0.653425	0.651218	0.87664		0.764171	0.790478	0.922224		0.832289	0.850554	0.992313
rs10152719	15	61114657	0.0835293	0.0883415	0.309195		0.143712	0.138802	0.607257		0.990238	1	1		0.241969	0.240473	0.841656
rs341382	15	61117831	0.824886	0.861229	0.941969		0.418453	0.420843	0.736475		0.497359	0.512264	0.853773		0.333749	0.352588	0.725917
rs341392	15	61124235	0.0253882	0.0257168	0.180018		0.00546221	0.00478186	0.0557884		0.538245	0.542619	0.825725		0.00987663	0.0105974	0.123636
rs6494229	15	61124379	0.210981	0.226003	0.416322		0.975594	0.999712	0.999712		0.288736	0.295892	0.739731		0.533038	0.531732	0.775443
rs8042149	15	61124953	0.140259	0.144718	0.361795		0.178986	0.186227	0.59254		0.228278	0.238015	0.833051		0.712092	0.727152	0.908939
rs4775301	15	61126859	0.144588	0.143537	0.386446		0.673071	0.706442	0.852603		0.0732502	0.0766884	0.536819		0.478226	0.494146	0.786142
rs11071561	15	61131683	0.0875343	0.0892535	0.283988		0.693274	0.701461	0.876826		0.557033	0.53976	0.858709		0.993086	0.997044	0.997044
FDR: False Discovery Rate				P < 0.01 for asthma
				P < 0.05 and > 0.01 for asthma

## Sheet: Dominant_asthma
Verification of genetic associations under dominant model (DD + Dd) vs. dd
			BAMSE asthma 4 years			BAMSE asthma 8 years			PARSIFAL Asthma 5-13 years			Combined dataset
Marker	Chr	Position	Corr/Trend P	Fisher's Exact P		Corr/Trend P	Fisher's Exact P		Corr/Trend P	Fisher's Exact P		Corr/Trend P	Fisher's Exact P
rs17191582	15	61015174	0.0942195	0.104726		0.276054	0.277928		0.589872	0.682015		0.6219	0.637223
rs6494221	15	61016107	0.0790853	0.0864939		0.3353	0.3506		0.26858	0.290357		0.841302	0.869641
rs8043356	15	61016169	0.535396	0.581213		0.680416	0.724229		0.227705	0.280103		0.344806	0.375854
rs12899193	15	61016296	0.58224	0.613507		0.73536	0.74717		0.140001	0.161395		0.627196	0.633631
rs12909890	15	61017977	0.0302249	0.0347336		0.0494139	0.0511085		0.898952	0.924207		0.121245	0.132997
rs8024629	15	61020254	0.00349039	0.00440779		0.0292313	0.0339063		0.888876	0.921556		0.0990445	0.109154
rs11635314	15	61028486	0.846457	0.932383		0.838945	0.82056		0.980274	1		0.917005	0.903668
rs4775289	15	61028876	0.170571	0.179358		0.0993439	0.108374		0.193005	0.205354		0.0435614	0.0472595
rs17237367	15	61031969	0.081553	0.0843164		0.0957991	0.106805		0.384449	0.424902		0.3593	0.373213
rs17191596	15	61035751	0.00333252	0.00426669		0.0750916	0.083861		0.637331	0.678293		0.292487	0.302643
rs4775292	15	61039073	0.904456	0.941897		0.374731	0.396694		0.089728	0.102761		0.110538	0.118332
rs17204367	15	61040486	0.903212	0.937731		0.133562	0.140293		0.0588984	0.0680917		0.0255719	0.028557
rs17270362	15	61050486	0.0715252	0.0751242		0.250986	0.267685		0.137046	0.164524		0.989259	1
rs12437690	15	61055432	0.00361012	0.00352673		0.0105934	0.0110384		0.36657	0.374646		0.112547	0.121545
rs17204426	15	61060230	0.599801	0.627385		0.846571	0.884622		0.0416268	0.0427536		0.250773	0.25394
rs9302215	15	61060367	0.0403311	0.0424584		0.10301	0.105667		0.313402	0.33743		0.451735	0.48592
rs7164773	15	61067948	0.00164527	0.00132062		0.000396718	0.000307514		0.769504	0.754492		0.003	0.00393859
rs12438866	15	61068520	0.219033	0.237605		0.579121	0.598284		0.0149409	0.0160295		0.323451	0.328292
rs17204454	15	61068811	0.040639	0.0477718		0.138387	0.156165		0.221436	0.258796		0.627142	0.641489
rs11071559	15	61069988	0.432603	0.464806		0.14598	0.166331		0.0141027	0.0128596		0.0101014	0.00948209
rs922782	15	61070183	0.240975	0.271237		0.173709	0.181804		0.499081	0.52951		0.136661	0.144253
rs7173227	15	61071274	0.237855	0.246689		0.19234	0.212639		0.912665	1		0.255853	0.275548
rs2899662	15	61076219	0.910127	0.942777		0.326567	0.335063		0.23602	0.256957		0.137776	0.151514
rs746241	15	61078031	0.647323	0.660793		0.549901	0.582187		0.652	0.72975		0.734625	0.745911
rs341459	15	61080335	0.643143	0.66588		0.58597	0.606796		0.796132	0.850383		0.544696	0.559599
rs10162630	15	61084728	0.320539	0.321757		0.194345	0.207737		0.790033	0.83424		0.217778	0.22812
rs7171681	15	61111328	0.769274	0.775944		0.729992	0.749757		0.577426	0.642415		0.578339	0.599487
rs7169281	15	61114104	0.291118	0.328454		0.687557	0.716104		0.778631	0.832611		0.601389	0.631832
rs10152719	15	61114657	0.0558028	0.0564808		0.138322	0.152202		0.896417	0.917708		0.269422	0.280449
rs341382	15	61117831	0.864436	0.885088		0.239846	0.245004		0.418979	0.452094		0.174214	0.183666
rs341392	15	61124235	0.0126262	0.0139781		0.00544794	0.00553247		0.248841	0.291348		0.00410811	0.00462225
rs6494229	15	61124379	0.295828	0.298408		0.9777	1		0.301793	0.317756		0.525376	0.561209
rs8042149	15	61124953	0.116643	0.118231		0.100091	0.104741		0.319007	0.362987		0.485321	0.477744
rs4775301	15	61126859	0.285741	0.279719		0.707972	0.709268		0.221186	0.262152		0.653132	0.675499
rs11071561	15	61131683	0.158497	0.17842		0.816374	0.832091		0.153252	0.166428		0.511695	0.528942
			P < 0.01 for asthma
			P < 0.05 and > 0.01 for asthma

## Sheet: Genotype_model
Verification of genetic associations under genotypic model (DD) vs. (Dd) vs. (dd)
			BAMSE asthma 4 years			BAMSE asthma 8 years			PARSIFAL Asthma 5-13 years			Combined dataset
Marker	Chr	Position	c2 P value	Fisher's Exact P		c2 P value	Fisher's Exact P		c2 P value	Fisher's Exact P		c2 P value	Fisher's Exact P
rs17191582	15	61015174	0.0164623	0.0150576		0.0174564	0.0108654		0.795812	0.763793		0.154718	0.155192
rs6494221	15	61016107	0.0858763	0.100229		0.587656	0.589734		0.452371	0.427348		0.979806	0.964857
rs8043356	15	61016169	0.803265	0.860417		0.909045	0.937375		0.437934	0.549767		0.59363	0.636872
rs12899193	15	61016296	0.284242	0.300006		0.532614	0.553926		0.290529	0.315996		0.410154	0.420421
rs12909890	15	61017977	0.0182718	0.0193458		0.0881842	0.0884182		0.699688	0.662493		0.277276	0.276532
rs8024629	15	61020254	0.00307373	0.00389024		0.0228234	0.0257093		0.988928	0.984406		0.0986626	0.10664
rs11635314	15	61028486	0.837362	0.765995		0.938592	0.900205		0.923523	0.870972		0.88929	0.837699
rs4775289	15	61028876	0.252093	0.260396		0.0904972	0.0946703		0.428125	0.42212		0.0589029	0.0610618
rs17237367	15	61031969	0.210259	0.191107		0.244059	0.230349		0.682104	0.731169		0.63808	0.622366
rs17191596	15	61035751	0.000739373	0.000840705		0.0354593	0.0370782		0.882752	0.841808		0.218257	0.23925
rs4775292	15	61039073	0.964235	0.973685		0.348285	0.336714		0.130429	0.128187		0.0871431	0.0890576
rs17204367	15	61040486	0.317859	0.327737		0.120204	0.118842		0.110661	0.106981		0.0702224	0.0744102
rs17270362	15	61050486	0.181164	0.182683		0.460674	0.453801		0.293176	0.275208		0.989134	0.993753
rs12437690	15	61055432	0.00608947	0.00554507		0.0157921	0.0149815		0.656843	0.673007		0.179367	0.175644
rs17204426	15	61060230	0.414402	0.421369		0.691441	0.677834		0.0653387	0.0634384		0.508051	0.512407
rs9302215	15	61060367	0.092734	0.0865192		0.21493	0.207362		0.553796	0.57237		0.701452	0.691514
rs7164773	15	61067948	0.00358501	0.00268439		0.00101194	0.000710304		0.940007	0.939492		0.0106101	0.00913226
rs12438866	15	61068520	0.18556	0.190243		0.578645	0.568036		0.0502304	0.055319		0.398849	0.394239
rs17204454	15	61068811	0.0996097	0.105737		0.331628	0.339157		0.232375	0.232262		0.686645	0.681745
rs11071559	15	61069988	0.563074	0.675657		0.202067	0.24925		0.0489615	0.04004		0.0262202	0.0264109
rs922782	15	61070183	0.325264	0.335971		0.288561	0.294629		0.794683	0.795992		0.261587	0.26422
rs7173227	15	61071274	0.442206	0.393107		0.427119	0.398871		0.993403	1		0.524079	0.507427
rs2899662	15	61076219	0.697838	0.727173		0.402817	0.419917		0.493686	0.481747		0.225526	0.228733
rs746241	15	61078031	0.493756	0.424401		0.766624	0.685356		0.830032	0.93785		0.936647	0.898597
rs341459	15	61080335	0.0833741	0.0928894		0.151453	0.160097		0.948653	0.919479		0.204598	0.207632
rs10162630	15	61084728	0.343867	0.340076		0.410782	0.409691		0.414276	0.413483		0.419999	0.426787
rs7171681	15	61111328	0.530954	0.568523		0.827364	0.844131		0.700109	0.661408		0.85438	0.851651
rs7169281	15	61114104	0.484555	0.490459		0.902567	0.906321		0.620641	0.649411		0.810687	0.819159
rs10152719	15	61114657	0.153424	0.158413		0.328712	0.345343		0.874966	0.957143		0.503684	0.537363
rs341382	15	61117831	0.599883	0.632824		0.383931	0.399293		0.712936	0.708681		0.303899	0.307636
rs341392	15	61124235	0.0437435	0.0434852		0.0180584	0.0190394		0.203099	0.189788		0.0158018	0.0155555
rs6494229	15	61124379	0.457125	0.459988		0.999521	1		0.551274	0.556219		0.80577	0.807954
rs8042149	15	61124953	0.276066	0.279321		0.258531	0.266482		0.483373	0.489097		0.73191	0.722834
rs4775301	15	61126859	0.33756	0.335012		0.913463	0.915471		0.176094	0.188053		0.756073	0.74988
rs11071561	15	61131683	0.231819	0.2381		0.90934	0.921072		0.168447	0.179972		0.473265	0.484453
			P < 0.01 for asthma
			P < 0.05 and > 0.01 for asthma

## Sheet: Reccesive model
Verification of genetic associations under recessive model (DD) vs. (Dd + dd)
			BAMSE asthma 4 years			BAMSE asthma 8 years			PARSIFAL Asthma 5-13 years			Combined dataset
Marker	Chr	Position	Corr/Trend P	Fisher's Exact P		Corr/Trend P	Fisher's Exact P		Corr/Trend P	Fisher's Exact P		Corr/Trend P	Fisher's Exact P
rs17191582	15	61015174	0.0652953	0.0801059		0.022618	0.0150466		0.799193	0.773078		0.0921008	0.115713
rs6494221	15	61016107	0.37959	0.543532		0.905377	1		0.779487	0.813431		0.979689	1
rs8043356	15	61016169	0.700695	1		0.805248	1		0.447858	0.762847		0.53239	0.621775
rs12899193	15	61016296	0.211022	0.245355		0.359018	0.406358		0.326081	0.372124		0.182679	0.201433
rs12909890	15	61017977	0.288246	0.325655		0.731996	0.844519		0.452687	0.422338		0.920605	0.937063
rs8024629	15	61020254	0.32465	0.472215		0.271684	0.390322		0.991352	1		0.363193	0.429429
rs11635314	15	61028486	0.618934	0.592997		0.73869	0.64105		0.701472	0.726386		0.62822	0.561908
rs4775289	15	61028876	0.654457	0.697372		0.400796	0.432632		0.662611	0.637795		0.604661	0.674898
rs17237367	15	61031969	0.474991	0.425278		0.833099	0.857174		0.861581	1		0.989804	1
rs17191596	15	61035751	0.0768964	0.101094		0.139625	0.240891		0.965125	1		0.260261	0.397299
rs4775292	15	61039073	0.847619	0.913202		0.171125	0.171791		0.111373	0.112948		0.0503756	0.0598016
rs17204367	15	61040486	0.161009	0.195987		0.0724287	0.0753145		0.798188	0.79435		0.2176	0.240414
rs17270362	15	61050486	0.992261	1		0.835102	1		0.910761	0.785226		0.888701	1
rs12437690	15	61055432	0.0292963	0.0389017		0.0377707	0.0430863		0.667499	0.802044		0.157965	0.172419
rs17204426	15	61060230	0.185642	0.203674		0.467138	0.494544		0.0786692	0.0855562		0.577833	0.622063
rs9302215	15	61060367	0.178914	0.176928		0.262723	0.266848		0.487832	0.574002		0.553722	0.567325
rs7164773	15	61067948	0.0355135	0.0397407		0.029071	0.0320686		0.929957	0.911658		0.0702512	0.0745123
rs12438866	15	61068520	0.0902586	0.105909		0.307344	0.320861		0.585864	0.684694		0.578459	0.599204
rs17204454	15	61068811	0.199306	0.223049		0.697899	0.755397		0.124696	0.144748		0.605331	0.609762
rs11071559	15	61069988	0.378323	0.569957		0.18393	0.304033		0.686508	1		0.185329	0.264843
rs922782	15	61070183	0.626935	0.665085		0.768228	0.815735		0.787244	0.823909		0.883571	0.949319
rs7173227	15	61071274	0.440106	0.391257		0.717785	0.698694		0.998003	1		0.786065	0.75389
rs2899662	15	61076219	0.446885	0.502162		0.571916	0.616336		0.740411	0.785309		0.728538	0.809346
rs746241	15	61078031	0.241183	0.223746		0.586747	0.583677		0.617676	1		0.841785	0.817788
rs341459	15	61080335	0.0266229	0.0368975		0.0521665	0.0623352		0.789392	0.739915		0.0750649	0.0819621
rs10162630	15	61084728	0.495145	0.508189		0.888824	0.940892		0.189222	0.227297		0.395345	0.424961
rs7171681	15	61111328	0.261487	0.324393		0.709215	0.82563		0.43269	0.442178		0.912947	0.928903
rs7169281	15	61114104	0.380541	0.386336		0.747308	0.755946		0.434401	0.517836		0.845855	0.900163
rs10152719	15	61114657	0.855413	1		0.599378	0.706942		0.647802	1		0.519353	0.621943
rs341382	15	61117831	0.367891	0.463813		0.728015	0.794888		0.902116	0.864874		0.782647	0.837096
rs341392	15	61124235	0.596132	0.767135		0.188872	0.234158		0.316185	0.359655		0.565509	0.647422
rs6494229	15	61124379	0.329971	0.373013		0.983105	1		0.490119	0.495852		0.71605	0.744819
rs8042149	15	61124953	0.425512	0.490299		0.615332	0.64431		0.329072	0.361256		0.8974	0.898515
rs4775301	15	61126859	0.197399	0.226455		0.760721	0.816786		0.0817009	0.0926399		0.478368	0.485033
rs11071561	15	61131683	0.174082	0.194445		0.672299	0.740517		0.525178	0.558999		0.448339	0.499307
			P < 0.01 for asthma
			P < 0.05 and > 0.01 for asthma
