# Supplementary material for: Interaction between Retinoid Acid Receptor-Related Orphan Receptor Alpha (RORA) and Neuropeptide S Receptor 1 (NPSR1) in Asthma
Source: PLoS One. 2013 Apr 2;8(4):e60111. doi: 10.1371/journal.pone.0060111 (PMC3615072; doi:10.1371/journal.pone.0060111)
Supplement: File S4 — Genotype distribution of the RORA SNPs significantly associated with physician-diagnosed asthma in BAMSE, PARSIFAL and the combined dataset. (XLSX) [file pone.0060111.s008.xlsx]

## Sheet: BAMSE
	Supplementary file S4. Genotype distribution of seven RORA SNPs significantly associated with physician-diagnosed asthma up to 4 years (BAMSE)
					Asthma ever up to 4 years						Asthma ever up to 8 years
				Controls	Cases					Controls	Cases
	dbSNP	Genotype		n (%)	n (%)	adj P value*	OR (95%CI)	P value		n (%)	n (%)	adj P value*	OR (95%CI)	P value	Effect of variant
	rs8024629	CC		1238 (72.5)	140 (63.1)	0.005	1.0	-		1186 (72.3)	190 (66.0)	0.025	1.0	-
		CA		429 (25.1)	79 (35.6)		1.62 (1.21-2.19)	0.001		415 (25.3)	94 (32.6)		1.41 (1.07-1.85)	0.012	Increased risk
		AA		41 (2.4)	3 (1.4)		0.64 (0.19-2.11)	0.47		40 (2.4)	4 (1.4)		0.62 (0.22-1.76)	0.37	one copy
	rs17191596	TT		1333 (77.4)	152 (68.5)	0.002	1.0	-		1276 (77.1)	208 (72.2)	0.034	1.0	-
		TC		366 (21.2)	70 (31.5)		1.67 (1.23-2.27)	0.001		357 (21.6)	79 (27.4)		1.35 (1.02-1.80)	0.035	Increased risk
		CC		24 (1.4)	0 (0.0)		-	-		23 (1.4)	1 (0.3)		0.26 (0.03-1.98)	0.19	one copy
	rs12437690	GG		625 (36.7)	59 (26.7)	0.006	1.0	-		602 (36.8)	83 (28.9)	0.018	1.0	-
		GA		822 (48.2)	116 (52.5)		1.49 (1.07-2.08)	0.017		790 (48.2)	147 (51.2)		1.35 (1.01-1.80)	0.04	Increased risk
		AA		258 (15.1)	46 (20.8)		1.88 (1.25-2.85)	0.002		246 (15.0)	57 (19.9)		1.68 (1.16-2.24)	0.006	one or two copies
	rs9302215	CC		751 (43.8)	80 (36.5)	0.09	1.0	-		721 (43.8)	110 (38.6)	0.22	1.0	-
		CT		773 (45.1)	108 (49.3)		1.31 (0.96-1.78)	0.08		744 (45.2)	137 (48.1)		1.20 (0.92-1.58)	0.17
		TT		190 (11.1)	31 (14.2)		1.53 (0.98-2.38)	0.06		182 (11.1)	38 (13.3)		1.36 (0.91-2.04)	0.12	ns
	rs7164773	TT		460 (26.8)	37 (16.9)	0.002	1.0	-		448 (27.1)	49 (17.2)	0.001	1.0	-
		TC		881 (51.3)	120 (54.8)		1.69 (1.15-2.49)	0.007		843 (51.0)	157 (55.1)		1.70 (1.21-2.39)	0.002	Increased risk
		CC		378 (22.0)	62 (28.3)		2.03 (1.32-3.13)	0.001		361 (21.9)	79 (27.7)		2.00 (1.36-2.93)	0.0003	one or two copies
	rs17204454	AA		475 (27.6)	76 (34.2)	0.10	1.0	-		457 (27.7)	92 (31.9)	0.33	1.0	-
		AC		869 (50.6)	106 (47.7)		0.76 (0.55-1.04)	0.09		839 (50.8)	137 (47.6)		0.81 (0.60-1.08)	0.15
		CC		374 (21.8)	40 (18.0)		0.66 (0.44-1.00)	0.05		355 (21.5)	59 (20.5)		0.82 (0.57-1.17)	0.29	ns
	rs341392	AA		914 (53.5)	136 (62.4)	0.03	1.0	-		872 (53.1)	176 (62.0)	0.01	1.0	-
		AC		686 (40.1)	70 (32.1)		0.68 (0.50-0.93)	0.015		662 (40.3)	95 (33.5)		0.71 (0.54-0.93)	0.01	Protection
		CC		110 (6.4)	12 (5.5)		0.73 (0.39-1.36)	0.32		109 (6.6)	13 (4.6)		0.59 (0.32-1.07)	0.08	one or two copies
	adj P value*= after 10000 sampled tables
	ns: non significant

## Sheet: PARSIFAL
	Supplementary file S4 cont. Genotype distribution of four RORA SNPs significantly associated with physician-diagnosed asthma (PARSIFAL)
							Asthma ever 5-13 years (PARSIFAL)
				Controls	Cases
	dbSNP	Genotype		n (%)	n (%)	adj P value*	aOR (95%CI)	adj P value**	Effect of variant	D-prime†
	rs4775292	CC		372 (40.0)	42 (32.3)	0.13	1.0	-
		CT		428 (46.0)	63 (48.5)		1.34 (0.88-2.04)	0.16	ns	0.85
		TT		130 (14.0)	25 (19.2)		1.70 (0.99-2.91)	0.05
	rs17204426	GG		227 (24.0)	41 (31.1)	0.072	1.0	-
		GT		469 (49.6)	67 (50.8)		0.79 (0.52-1.21)	0.29	Protection	0.97
		TT		249 (26.3)	24 (18.2)		0.54 (0.31-0.93)	0.02	with two copies
	rs12438866	TT		341 (36.7)	62 (47.7)	0.052	1.0	-
		TC		459 (49.4)	52 (40.0)		0.62 (0.42-0.93)	0.02	Protection	0.94
		CC		130 (14.0)	16 (12.3)		0.65 (0.36-1.17)	0.15	one or two copies
	rs11071559	CC		697 (74.0)	109 (83.8)	0.048	1.0	-
		CT		234 (24.8)	20 (15.4)		0.53 (0.32-0.88)	0.014	Protection
		TT		11 (1.2)	1 (0.8)		0.55 (0.07-4.35)	0.57	one or two copies	-
	dominant	CC vs CT+TT		245 (26.0)	21 (16.2)		0.53 (0.32-0.87)	0.013
	aOR: Logistic regression adjusted OR
	adj P value*= after 10000 sampled tables
	adj P value** = adjusted by gender, age group and country-of-origin
	†In relation with the GWAS SNP rs 11071559

## Sheet: COMBINED
	Supplementary file S4 cont. Genotype distribution of RORA SNPs significantly associated with physician-diagnosed asthma (Combined dataset)
						Physician-diagnosed asthma (BAMSE + Parsifal)
				Controls	Cases
	dbSNP	Genotype		n (%)	n (%)	adj P value*	aOR (95%CI)	adj P value**	Effect of variant
	rs4775292	CC		1054 (40.9)	152 (36.6)	0.079	1.0	-
		CT		1197 (46.5)	196 (47.2)		1.13 (0.90-1.42)	0.27	Increased risk
		TT		325 (12.6)	67 (16.1)		1.45 (1.06-1.99)	0.01	two copies
	rs17204367	AA		791 (32.2)	150 (38.0)	0.06	1.0	-
		AG		1258 (51.2)	190 (48.1)		0.78 (0.62-0.99)	0.04	Protection
		GG		408 (16.6)	55 (13.9)		0.70 (0.50-0.98)	0.03	one or two copies
	rs7164773	TT		660 (25.4)	79 (18.9)	0.01	1.0	-
		TC		1324 (50.9)	222 (53.2)		1.41 (1.07-1.86)	0.01	Increased risk
		CC		615 (23.7)	116 (27.8)		1.61 (1.18-2.19)	0.002	one or two copies
	rs11071559	CC		1900 (73.5)	331 (79.4)	0.03	1.0	-
		CT		645 (25.0)	83 (19.9)		0.41 (0.12-1.35)	0.14	Protection
		TT		40 (1.5)	3 (0.7)		0.73 (0.57-0.95)	0.02	one or two copies
	dominant	CC vs CT+TT		685 (26.5)	86 (20.6)		0.71 (0.55-0.92)	0.01
	rs341392	AA		1428 (55.6)	261 (63.0)	0.01	1.0	-
		AC		992 (38.6)	132 (31.9)		0.71 (0.57-0.89)	0.003	Protection
		CC		148 (5.8)	21 (5.1)		0.74 (0.46-1.20)	0.23	one or two copies
	dominant	AA vs AC+CC		1140 (44.4)	153 (37.0)		0.71 (0.58-0.89)	0.003
	adj P value*= after 10000 sampled tables
	adj P value** = adjusted by age group and country-of-origin
